# Supplementary material for: Graphene oxide enabled long-term enzymatic transesterification in an anhydrous gas flux
Source: Nat Commun. 2019 Jun 18;10:2684. doi: 10.1038/s41467-019-10686-z (PMC6582274; doi:10.1038/s41467-019-10686-z)
Supplement: Supplementary file 3 — source data [file 41467_2019_10686_MOESM3_ESM.xlsx]

## Sheet: Figure 2a
Figure 2	(a) Zeta potentials of CALB and GO at various pH;
pH	Zeta potential (mV)
	CALB	GO
2.8	10.1	-10.7
3.3	9	-12
4	3.3	-12.5
5	0.9	-12.6
6	-3.4	-14.3
7	-5.8	-14.8

## Sheet: Figure 2b
Figure 2	(b) the relative activity of CALB after incubation at different pH for 1 h and 50 h
pH	relative activity of CALB (%)
	after 1 h					after 50 h
	1	2	3	AVE.	Standard error	1	2	3	AVE.	Standard error
2.8	62.9	75.4	72.6	70.3	5.4	29.9	34.5	35.8	33.4	2.5
3.3	82.4	92.5	85.8	86.9	4.2	40.4	50.1	48.4	46.3	4.2
4	90.8	93.3	96.7	93.6	2.4	54.3	56.1	58.8	56.4	1.9
5	94.7	95.1	96.4	95.4	0.7	55.6	62.7	56.6	58.3	3.1
6	99.1	95.4	93.8	96.1	2.2	58.1	57.6	60.4	58.7	1.2
7	100	100	100	100	0	53.2	63.2	56.4	57.6	4.2

## Sheet: Figure 3f
Figure 3	(f) XPS data of CALB, GO and LGA
Binding Energy (eV)	Intensity (a.u.)
	CALB	GO	LGA
600.6	127390	177123	69568.8
599.6	127402	177234	68688.3
598.6	127999	177104	69148.8
597.6	126515	176933	68888.4
596.6	127530	177198	68651.5
595.6	126344	175866	70037.7
594.6	128009	177437	69045.8
593.6	127681	178250	68452.5
592.6	129338	177585	71195.8
591.6	127741	178291	69598
590.6	127687	178795	67716.8
589.6	127014	180133	68144.8
588.6	126852	177991	68596
587.6	126600	178126	69999.4
586.6	126813	176536	70138.7
585.6	127477	177172	67418.1
584.6	126242	176223	68879
583.6	126460	177306	69387.7
582.6	127281	177607	67892
581.6	127419	177802	68054
580.6	127111	178371	69722
579.6	126231	178136	69129.5
578.6	127871	177702	68776.2
577.6	126545	178556	69027.3
576.6	128084	176609	68576.4
575.6	129525	177471	67646.9
574.6	126713	175764	69036.3
573.6	126637	175528	69091.6
572.6	127399	178252	68660.6
571.6	125464	176694	68434.7
570.6	123796	175885	69755.9
569.6	123884	175365	67618.4
568.6	125824	175742	68773.6
567.6	124444	176343	66557.1
566.6	124842	176454	69610.4
565.6	123838	177672	68384
564.6	126603	178127	69621.3
563.6	126093	178671	70263.3
562.6	123997	178107	69499.1
561.6	125595	178169	71742.3
560.6	127398	179434	72834.9
559.6	127680	180885	74009.2
558.6	130243	182164	73340.3
557.6	129492	183267	74007.4
556.6	131915	184737	74523.7
555.6	131022	184430	74595.6
554.6	132663	181570	73894.3
553.6	130699	178435	70457.8
552.6	130048	178361	68867.1
551.6	127086	175508	67062.2
550.6	126722	172681	64930.5
549.6	124284	168396	63405
548.6	122563	165717	61155.1
547.6	121399	165322	60321.7
546.6	119190	161694	57443.2
545.6	117356	159804	57322.8
544.6	113018	157880	53116.3
543.6	110518	154496	51307.9
542.6	108183	152055	49118.1
541.6	105146	151275	49028.5
540.6	104704	147730	47543.6
539.6	104533	146542	45318.6
538.6	103167	148310	45316
537.6	103447	148285	45605.6
536.6	104398	148804	47003.6
535.6	106642	153340	54819.8
534.6	116009	189084	93583.7
533.6	156000	302328	194878
532.6	228977	405920	266454
531.6	264455	348832	215647
530.6	214325	218717	116228
529.6	141727	155881	58753.3
528.6	106025	139588	40343
527.6	95912.9	136655	35851
526.6	94853.8	134633	35001
525.6	94446.4	134514	35652.7
524.6	95890.2	133986	35722.8
523.6	95965.8	134358	34206.5
522.6	95531.2	134550	33128
521.6	93669.2	135813	33630
520.6	94811.8	134178	34097.5
519.6	93213.4	133902	33396.1
518.6	92528.8	132586	32827.4
517.6	92817.1	135048	32973.7
516.6	93597.7	134354	32374.3
515.6	92834.9	133795	32604.2
514.6	93042	134152	32471.7
513.6	94019.9	134472	32332.4
512.6	92692.5	133085	31701.6
511.6	91707.1	133470	31735.1
510.6	90942.9	134952	32801
509.6	91864.5	135733	33512
508.6	91315.6	134824	33313.8
507.6	91819.8	134618	32216.7
506.6	91369.6	134198	31298.2
505.6	89671.3	133274	32869.5
504.6	90985.4	133270	32959.2
503.6	89612.6	134946	32179.9
502.6	90772.9	134293	32928.4
501.6	90555.5	134470	33829.9
500.6	92249.3	134689	34660
499.6	93617.3	135202	33972.7
498.6	99807.8	136061	37116
497.6	108802	134181	40865.1
496.6	111726	135645	42408.8
495.6	103773	134494	38434
494.6	93398.5	134996	34912.4
493.6	89487.2	134414	32977.2
492.6	87866.8	135048	31776.3
491.6	86634	134485	31910.5
490.6	87694.7	135524	30798.3
489.6	86673.8	134410	31174.9
488.6	86832.1	135871	30864
487.6	87560.1	135799	31682.6
486.6	87679.2	134594	31708.9
485.6	87455.4	134514	32719.6
484.6	88190.9	135256	32140.3
483.6	87513.8	134958	31051.5
482.6	86563.4	135654	30529
481.6	86075.6	135334	32186.9
480.6	87702.5	134840	31244.6
479.6	87468.8	135147	30779.6
478.6	86678.6	135135	31650
477.6	87249.8	135207	30908.3
476.6	86913.1	136044	30934.8
475.6	87600.7	135868	32169.5
474.6	87760	135145	32404.2
473.6	86798.4	136095	31158.1
472.6	86851.6	135976	31087.7
471.6	86301.8	135191	30777.1
470.6	87533.1	135222	32421.6
469.6	86621.4	136009	32121.7
468.6	86667.2	135614	32355.1
467.6	85731.1	135842	32194.5
466.6	87448.5	138363	32537.6
465.6	87646.5	136898	31890.6
464.6	87637.7	136155	32047.3
463.6	86566.9	135899	31993.4
462.6	88100.5	136144	31865.4
461.6	87351.7	136985	31818.8
460.6	88039.7	137067	31444.5
459.6	87077.4	135701	31336
458.6	87410.7	135693	33193
457.6	87860.7	135393	31766.4
456.6	87625.9	136570	32833.1
455.6	88986.2	136328	32937.6
454.6	87349.3	136080	32678.1
453.6	87847.7	136446	32728.3
452.6	87864.8	135642	31983.5
451.6	88786.9	135646	31672.2
450.6	88458.4	136974	31591.4
449.6	87347.4	135984	32598.7
448.6	88557.2	135916	32931.9
447.6	88136.8	137048	32886.9
446.6	88893.1	136223	33449.3
445.6	87914.2	136345	32766.5
444.6	86391.8	136736	32914.9
443.6	88426.8	136683	32056.9
442.6	87731.1	136951	32762
441.6	88941.5	136992	32199.2
440.6	89377.2	138147	33313.1
439.6	89588.5	138199	33470.9
438.6	89819.3	138655	34247.9
437.6	89910.9	137767	34339.9
436.6	88254.3	137583	34059.7
435.6	88443.6	137012	34491.3
434.6	88492.9	138088	33553.9
433.6	88710.5	136567	33918.4
432.6	87246.4	137545	33916.1
431.6	86941.2	136373	33552.6
430.6	86664.7	136832	33397.5
429.6	87833.3	135554	33485.1
428.6	86742.8	135775	33089.5
427.6	87251.9	137487	33278.9
426.6	88355.5	137429	33597.7
425.6	88858.5	137857	34262.5
424.6	88407	137368	33488.5
423.6	87901.2	136772	33544.6
422.6	89242.1	138136	33188.8
421.6	88885	137568	33271.5
420.6	87146.4	137261	33138.8
419.6	87997.4	136809	33366.8
418.6	87714.8	136331	33865
417.6	87861.3	137808	33788.2
416.6	86886.1	137705	33393.1
415.6	87004.8	137754	32917.3
414.6	85994.1	138533	32265.5
413.6	85652.6	138284	33117.6
412.6	85266.2	137801	33606.3
411.6	85370.2	137382	32350
410.6	85703.9	138325	32486.4
409.6	83947.4	137491	33178.7
408.6	84936.4	139270	32684
407.6	85071.3	138735	32591.4
406.6	83561.7	137707	32174.4
405.6	82701.1	138150	32661.6
404.6	81811.3	136862	32862.7
403.6	82729	138555	32928.1
402.6	85021.9	140368	33067.9
401.6	90425.3	140076	36530.8
400.6	112106	141517	44701.1
399.6	128419	141945	48502
398.6	112725	141237	41965.2
397.6	89918.9	140137	34951.6
396.6	82957.2	138890	33819.6
395.6	83073.6	139088	33171.1
394.6	83458.3	140144	33457
393.6	82724.1	137970	32914.6
392.6	81854.8	139065	32645.1
391.6	83196.9	138534	33183.7
390.6	83792.9	139630	34147.3
389.6	82315.4	138679	32683.1
388.6	82597.7	138550	33170.6
387.6	82383.5	137985	32736.8
386.6	82971.8	138202	32355.5
385.6	83665.5	137551	32156.1
384.6	83682.7	139721	32955.4
383.6	83248	140444	32636.6
382.6	83751.1	139228	33251.3
381.6	83568.5	140612	33002.6
380.6	83255.2	139501	33110.6
379.6	83720.4	139916	33252.2
378.6	83360.8	140562	33449.4
377.6	84365.6	141324	33412.5
376.6	83630.8	141508	33961.6
375.6	82991.3	140417	35510.2
374.6	83118.5	138938	33722.4
373.6	84103.1	139913	33926.1
372.6	83915	139915	33499.2
371.6	84349.5	141313	34434.3
370.6	84268.8	141337	33909.1
369.6	83756.8	141978	33609.5
368.6	83882.1	139375	33637.5
367.6	84686.1	139272	33154.9
366.6	85171.4	140980	33777.9
365.6	84471.7	140545	33362.4
364.6	84906	140212	34055.7
363.6	83884.4	139836	34338.4
362.6	84583.4	140897	33568.6
361.6	84467.8	139605	34746.4
360.6	84356.9	141802	34610
359.6	84407.1	141158	34612.5
358.6	84404.5	140806	33606.4
357.6	84417.8	141758	34214.9
356.6	83708	141522	34698.7
355.6	84684.9	141121	35031.7
354.6	86084.9	142666	34840
353.6	85726.9	143326	34390.8
352.6	85097.8	142258	35090.5
351.6	85218.3	142356	35817.6
350.6	89068.1	142950	36055.7
349.6	87603.7	143767	37034.1
348.6	86820.2	142409	36335.5
347.6	89371	142111	38743
346.6	88957.3	142910	38005.7
345.6	85819.9	144677	36626.8
344.6	84995.2	143445	35541.5
343.6	85121.5	143724	35874.9
342.6	85288.4	143580	34549
341.6	86128.9	142981	35278.3
340.6	87371.4	142525	36125.6
339.6	85934.7	143205	34641.9
338.6	87003.7	144649	36846.1
337.6	85586.5	144003	34478.6
336.6	85615.7	142223	34872.5
335.6	86500.1	141835	35798.7
334.6	86111.5	142006	35621.9
333.6	86251.4	142229	34337.1
332.6	86548.6	142165	35971.5
331.6	86204.9	141849	36205
330.6	87137.2	140567	34341.4
329.6	85254.9	142147	36410.1
328.6	85066.5	142307	35925.7
327.6	85229.1	141546	37059.5
326.6	85068.2	142042	35278.8
325.6	85185	141683	35539.7
324.6	87257.9	142605	35073.6
323.6	86705.5	142050	34855.6
322.6	87287.2	144396	36103.3
321.6	85264.2	144529	36819.5
320.6	86690.7	146582	38373.5
319.6	87429.3	146020	38332.3
318.6	88094.4	146328	37270.8
317.6	88250.2	147381	39106
316.6	88984.8	147228	39011.6
315.6	87475.8	147854	38586.5
314.6	89451.3	147571	41133.6
313.6	89696.5	148581	39105.5
312.6	90521.3	149070	38982
311.6	89756.3	148177	39303.6
310.6	90299.7	148331	39802.8
309.6	89371.4	146617	39409.8
308.6	90819.9	146231	37909.8
307.6	90644.2	145673	38280.4
306.6	89819.9	143510	36923.8
305.6	88884.5	142565	34562.3
304.6	88457.3	140012	33573
303.6	88649.5	138779	31359.9
302.6	86383.4	135568	29660.8
301.6	83971.2	132859	28537.2
300.6	82361.5	132566	26988.6
299.6	79953.5	129893	25728.4
298.6	77500	127838	23754.4
297.6	75051	125440	22558.4
296.6	72100	124867	20177.3
295.6	69397.6	123438	18527.5
294.6	67938.3	121449	18710.4
293.6	66476.3	119850	17120.2
292.6	64061.4	119874	16474
291.6	63579.4	121745	17022.5
290.6	63711.2	122409	18304.1
289.6	69535	130925	28067.7
288.6	88464.3	154864	57817
287.6	115087	222079	113669
286.6	151217	277834	146033
285.6	213482	290633	152126
284.6	255901	285953	148093
283.6	188998	222510	86446.1
282.6	93543.8	136295	26051.5
281.6	62923.6	110823	9009.43
280.6	59641.8	107418	7228.26
279.6	57468.7	105671	5751.82
278.6	56946.2	105257	5502.54
277.6	56583.8	104559	4978.51
276.6	56390.2	104541	4958.91
275.6	56167.3	104930	4893.8
274.6	56255.1	105103	4783.54
273.6	55939.9	105092	4908.71
272.6	56380.6	104441	4888.34
271.6	56221	104295	4803.15
270.6	56482.4	104028	4973.68
269.6	56183.7	104323	5013.37
268.6	56749.2	104333	4883.84
267.6	56637.9	104542	4896.17
266.6	56494.3	104884	4641.58
265.6	56864.4	104311	5256.86
264.6	56404.1	104400	4834.24
263.6	55928.1	104106	5168.91
262.6	56100.6	104770	4531.51
261.6	56500.4	103960	4986.57
260.6	57032.2	104313	4717.64
259.6	55724.1	104305	4958.97
258.6	56244.2	104479	4728.78
257.6	56596.1	104549	4965.4
256.6	56486.1	104612	4633.07
255.6	56669	104620	4555.36
254.6	56534.8	104501	4464.6
253.6	56815.3	104450	5041.96
252.6	55955.2	104743	4402.61
251.6	56179	104589	4400.89
250.6	56135.3	104221	4586.62
249.6	56416.3	104114	4510.49
248.6	56098.7	104210	4712.69
247.6	56767.7	103887	4443.62
246.6	56360	104407	5093.47
245.6	56421.8	104649	5069.39
244.6	56806.6	104258	4841.17
243.6	56863.9	104105	5217.53
242.6	56519.6	104307	4830.94
241.6	56186.8	104083	4906.25
240.6	56528.3	104222	4593.04
239.6	56417.5	104813	4856.36
238.6	56159.6	104196	4726.95
237.6	56578.8	104129	4469.46
236.6	56724.8	104215	4477.21
235.6	56428.7	104591	4510.62
234.6	56148.5	104844	5195.43
233.6	57002.3	105065	5304.49
232.6	56791	105270	5537.37
231.6	56521.6	105515	5444.52
230.6	56897.9	104740	5480.77
229.6	56215.4	104542	5048.17
228.6	56593.2	104695	5023.09
227.6	57038.1	104691	5153.33
226.6	56885.2	104255	4921.34
225.6	56891.4	104626	4693.6
224.6	56933.3	104203	4342.78
223.6	55905.8	104333	5011.75
222.6	56068.7	104352	4563.73
221.6	56513.2	104634	4509.65
220.6	56374.5	104322	4566.76
219.6	56626.8	104481	4536.94
218.6	56859.8	104742	4297.33
217.6	56280.1	104286	5060.32
216.6	56273.9	104150	4496.27
215.6	57353.4	103690	4918.65
214.6	56763.7	104028	4763.42
213.6	56683.6	104388	4859.67
212.6	56427.4	104113	4919.74
211.6	56268	104307	4168.26
210.6	56150.6	104485	4630.73
209.6	56575.3	104554	4578.72
208.6	56732	104131	4636.06
207.6	56378.2	104178	4896.91
206.6	56191.3	104225	4607.68
205.6	56228.1	103834	4563.28
204.6	56459.9	104329	4347.52
203.6	56245.1	104590	4865.69
202.6	55737.5	104550	5048.5
201.6	56134.5	104599	4581.72
200.6	55945.6	104708	5258.78

## Sheet: Figure 4b
Figure 4	(b) the effects of water activity on the turnover numbers of LGA and CALB at 20 oC
Aw	Turnover number (10-3/s)
	LGA					CALB
	1	2	3	AVE.	Standard error	1	2	3	AVE.	Standard error
0	1.49	1.38	1.75	1.54	0.16	0	0	0	0	0
0.1	2.48	1.89	1.69	2.02	0.34	0.19	0.29	0.27	0.25	0.05
0.34	1.97	2.14	2.7	2.27	0.31	0.37	0.51	0.32	0.4	0.07
0.7	0.96	1.2	1.05	1.07	0.1	0.05	0.14	0.14	0.11	0.05
0.9	0.75	1.28	0.88	0.97	0.23	0.12	0.07	0.11	0.1	0.03

## Sheet: Figure 5a
Figure 5	(a) FTIR spectra of GO1, GO2 and GO3
Wavenumber (cm-1)	Relative transmittance
	GO1	GO2	GO3
499.481	0.71389	0.58568	0.46251
501.409	0.7154	0.58447	0.46215
503.338	0.71455	0.58639	0.46407
505.266	0.71451	0.58678	0.46382
507.195	0.71464	0.58519	0.46269
509.123	0.7148	0.58543	0.46349
511.052	0.7147	0.58606	0.46368
512.98	0.71377	0.58548	0.46303
514.909	0.7143	0.58604	0.46466
516.837	0.71437	0.58686	0.46567
518.766	0.715	0.58668	0.46456
520.694	0.71446	0.58633	0.46484
522.623	0.71432	0.58657	0.46546
524.551	0.71374	0.58616	0.46473
526.48	0.71298	0.58665	0.46477
528.408	0.71436	0.58765	0.46534
530.337	0.71415	0.5871	0.46499
532.265	0.71394	0.58687	0.46457
534.194	0.71367	0.58783	0.46542
536.122	0.71422	0.58758	0.4661
538.051	0.71387	0.58733	0.46615
539.979	0.71302	0.58875	0.46676
541.908	0.71281	0.58945	0.46694
543.836	0.71179	0.58807	0.46591
545.765	0.71261	0.58781	0.46592
547.693	0.7117	0.58903	0.46669
549.622	0.71089	0.58857	0.46627
551.55	0.71035	0.58783	0.46606
553.479	0.70969	0.58861	0.46686
555.407	0.70973	0.58893	0.46655
557.336	0.70854	0.58837	0.46603
559.264	0.70742	0.58833	0.46672
561.193	0.70541	0.5888	0.4664
563.121	0.70415	0.58867	0.46602
565.05	0.70283	0.58882	0.46646
566.978	0.7011	0.58913	0.46585
568.907	0.69897	0.58915	0.46454
570.835	0.6963	0.58975	0.46459
572.764	0.69513	0.58952	0.46459
574.692	0.69314	0.58825	0.46386
576.621	0.69168	0.58852	0.46377
578.549	0.69046	0.58987	0.46377
580.478	0.69019	0.5897	0.46325
582.406	0.69105	0.58921	0.46287
584.335	0.69189	0.5899	0.46307
586.263	0.69394	0.58996	0.46305
588.192	0.69538	0.58995	0.46356
590.12	0.69735	0.59102	0.4646
592.049	0.69888	0.59128	0.46506
593.977	0.70026	0.59077	0.46565
595.906	0.70358	0.591	0.46648
597.834	0.70626	0.59092	0.46753
599.763	0.70961	0.59054	0.46819
601.691	0.71215	0.59077	0.46892
603.62	0.7147	0.59133	0.47016
605.548	0.71707	0.59128	0.47104
607.477	0.71917	0.59134	0.47194
609.405	0.72101	0.59213	0.47305
611.334	0.72244	0.59238	0.47377
613.262	0.72513	0.59227	0.47444
615.191	0.72656	0.59304	0.47584
617.119	0.72825	0.59382	0.4767
619.048	0.7294	0.59409	0.47701
620.976	0.7303	0.59468	0.47766
622.905	0.73241	0.5952	0.47869
624.833	0.73405	0.59498	0.47946
626.762	0.73554	0.5951	0.48036
628.69	0.73655	0.59599	0.48124
630.619	0.73804	0.59645	0.48187
632.547	0.73897	0.59661	0.48234
634.476	0.73981	0.59729	0.48335
636.404	0.74133	0.59756	0.48412
638.333	0.74204	0.59765	0.48451
640.261	0.74344	0.59821	0.4852
642.19	0.74348	0.59887	0.48543
644.118	0.74399	0.59918	0.48516
646.047	0.74534	0.59931	0.4857
647.975	0.74634	0.59979	0.48672
649.904	0.74733	0.60021	0.48769
651.832	0.74766	0.60045	0.48882
653.761	0.74783	0.60057	0.48934
655.689	0.74735	0.60086	0.48934
657.618	0.74738	0.60149	0.48963
659.546	0.7465	0.60215	0.49015
661.475	0.74533	0.60302	0.49081
663.403	0.74547	0.60396	0.49164
665.332	0.74523	0.60536	0.49263
667.26	0.74573	0.60793	0.49327
669.188	0.74706	0.60879	0.49367
671.117	0.74798	0.60752	0.49474
673.045	0.74921	0.60738	0.49537
674.974	0.75029	0.60726	0.49598
676.903	0.75132	0.60703	0.49633
678.831	0.7519	0.60708	0.49656
680.76	0.75335	0.60697	0.49681
682.688	0.7537	0.60667	0.49716
684.616	0.75362	0.60663	0.49717
686.545	0.75352	0.60682	0.49686
688.473	0.75305	0.60676	0.49655
690.402	0.75304	0.60634	0.49608
692.331	0.75295	0.60615	0.49606
694.259	0.75278	0.60686	0.49631
696.188	0.75188	0.60756	0.4966
698.116	0.75128	0.60811	0.49752
700.044	0.75087	0.60907	0.49867
701.973	0.75095	0.6099	0.49968
703.902	0.75239	0.61021	0.50086
705.83	0.75346	0.60963	0.50168
707.759	0.75503	0.60905	0.50179
709.687	0.75654	0.60874	0.50181
711.615	0.75767	0.60847	0.50226
713.544	0.75871	0.6083	0.50286
715.472	0.75968	0.60812	0.5037
717.401	0.76068	0.60854	0.50457
719.33	0.76095	0.60913	0.50513
721.258	0.76184	0.60898	0.50567
723.187	0.76198	0.60887	0.50628
725.115	0.76198	0.60944	0.50686
727.043	0.76252	0.60978	0.50722
728.972	0.76219	0.60959	0.50752
730.9	0.76226	0.60986	0.50795
732.829	0.76219	0.61035	0.50839
734.757	0.76237	0.61033	0.50872
736.686	0.76238	0.6103	0.50932
738.614	0.76236	0.61071	0.50995
740.543	0.7623	0.61107	0.51004
742.471	0.76195	0.61141	0.51025
744.4	0.76227	0.61151	0.5109
746.328	0.76175	0.61148	0.5113
748.257	0.76132	0.61194	0.5117
750.185	0.7613	0.61209	0.51236
752.114	0.76106	0.61164	0.51253
754.042	0.76103	0.61178	0.51252
755.971	0.76079	0.61265	0.51318
757.899	0.76079	0.6128	0.51363
759.828	0.76035	0.6124	0.51362
761.756	0.7602	0.61258	0.51403
763.685	0.76006	0.61296	0.51433
765.613	0.75974	0.6128	0.51424
767.542	0.75968	0.61271	0.51456
769.47	0.75916	0.61306	0.51514
771.399	0.75892	0.61307	0.51525
773.327	0.75864	0.61279	0.51545
775.256	0.75815	0.61279	0.51601
777.184	0.7579	0.6128	0.51606
779.113	0.75745	0.61271	0.51601
781.041	0.7568	0.61271	0.5163
782.97	0.75586	0.61267	0.51645
784.898	0.75538	0.61269	0.51635
786.827	0.75456	0.61285	0.51653
788.755	0.75392	0.6126	0.51693
790.684	0.7535	0.6122	0.51672
792.612	0.75252	0.61233	0.51665
794.541	0.75204	0.61257	0.51695
796.469	0.7513	0.6121	0.517
798.398	0.75063	0.6118	0.51695
800.326	0.75025	0.61234	0.51736
802.255	0.74994	0.6126	0.51752
804.183	0.7494	0.61216	0.51725
806.112	0.74858	0.61225	0.51745
808.04	0.74782	0.61276	0.51773
809.969	0.7465	0.61274	0.5176
811.897	0.74549	0.6126	0.51756
813.826	0.74464	0.61296	0.51783
815.754	0.74318	0.61341	0.51783
817.683	0.74229	0.61371	0.51799
819.611	0.74114	0.61387	0.51839
821.54	0.73952	0.61358	0.51787
823.468	0.73782	0.61282	0.51617
825.397	0.73608	0.61227	0.51482
827.325	0.73376	0.61216	0.51422
829.254	0.7307	0.61232	0.51412
831.182	0.72703	0.61304	0.51416
833.111	0.72308	0.61323	0.51326
835.039	0.72123	0.61292	0.51178
836.968	0.72158	0.61294	0.51101
838.896	0.72272	0.61341	0.5117
840.825	0.72421	0.61334	0.51295
842.753	0.72456	0.61311	0.51385
844.682	0.7241	0.61335	0.51449
846.61	0.72343	0.61344	0.51513
848.539	0.72283	0.61357	0.51555
850.467	0.72135	0.61409	0.51577
852.396	0.72056	0.61437	0.51561
854.324	0.72076	0.61421	0.51523
856.253	0.72067	0.61431	0.51547
858.181	0.72068	0.61451	0.51592
860.11	0.72029	0.61477	0.51594
862.038	0.71941	0.61538	0.51614
863.967	0.7192	0.61579	0.51706
865.895	0.71977	0.61571	0.51788
867.824	0.72073	0.616	0.51851
869.752	0.72156	0.61677	0.51936
871.681	0.7226	0.61685	0.52007
873.609	0.72334	0.61661	0.52059
875.538	0.72455	0.6174	0.52161
877.466	0.7258	0.61829	0.52258
879.395	0.72663	0.61837	0.523
881.323	0.72754	0.61831	0.52328
883.252	0.72812	0.61846	0.52355
885.18	0.72874	0.61785	0.52351
887.109	0.72958	0.61698	0.52368
889.037	0.73038	0.61666	0.52423
890.966	0.73137	0.61654	0.52464
892.894	0.73235	0.61617	0.52472
894.823	0.73333	0.61565	0.52482
896.751	0.7337	0.61503	0.52459
898.68	0.73413	0.61449	0.52405
900.608	0.73415	0.61402	0.52377
902.537	0.7337	0.61316	0.5234
904.465	0.73329	0.61184	0.5226
906.394	0.73279	0.61112	0.52186
908.322	0.73202	0.61068	0.52125
910.251	0.73131	0.6095	0.5203
912.179	0.73046	0.60839	0.51924
914.108	0.72959	0.60791	0.51841
916.036	0.72857	0.60689	0.51726
917.965	0.72771	0.60528	0.51592
919.893	0.72654	0.60442	0.51496
921.822	0.72578	0.60397	0.5138
923.75	0.72508	0.60274	0.5122
925.679	0.72424	0.60131	0.5109
927.607	0.72361	0.6004	0.50981
929.536	0.72295	0.59945	0.50832
931.464	0.72219	0.59836	0.50674
933.393	0.72115	0.5974	0.50555
935.321	0.71997	0.59635	0.50415
937.25	0.71865	0.59522	0.50257
939.178	0.71734	0.59424	0.50126
941.107	0.71615	0.59325	0.49997
943.035	0.71456	0.59229	0.49848
944.964	0.71308	0.59152	0.4971
946.892	0.71152	0.59049	0.49566
948.821	0.70991	0.58906	0.49413
950.749	0.70831	0.58802	0.49274
952.678	0.70675	0.58756	0.49159
954.606	0.70516	0.58646	0.49008
956.535	0.70353	0.58516	0.4885
958.463	0.70211	0.58453	0.48732
960.392	0.7005	0.58388	0.48618
962.32	0.69854	0.58257	0.48474
964.249	0.69681	0.58159	0.48363
966.177	0.69509	0.58098	0.48274
968.106	0.6935	0.58014	0.4816
970.034	0.69173	0.57924	0.48051
971.963	0.69041	0.57858	0.47979
973.891	0.68919	0.57796	0.47899
975.82	0.68803	0.57755	0.47829
977.748	0.68694	0.57714	0.47787
979.677	0.68573	0.57673	0.47727
981.605	0.68459	0.57641	0.47658
983.534	0.68363	0.57632	0.47625
985.462	0.68266	0.57585	0.47573
987.391	0.68154	0.57512	0.47495
989.319	0.68032	0.57502	0.4744
991.248	0.67928	0.57527	0.47412
993.176	0.67804	0.57498	0.47367
995.105	0.67679	0.57492	0.47347
997.033	0.67553	0.57538	0.47346
998.962	0.67463	0.5756	0.47341
1000.89	0.67359	0.57539	0.47326
1002.82	0.67265	0.57567	0.47317
1004.75	0.67184	0.57607	0.47293
1006.68	0.67097	0.576	0.47242
1008.6	0.6704	0.57551	0.47186
1010.53	0.67015	0.57493	0.471
1012.46	0.66961	0.57402	0.46926
1014.39	0.66866	0.57296	0.46751
1016.32	0.66702	0.57181	0.46601
1018.25	0.66511	0.57064	0.4644
1020.17	0.66286	0.56949	0.46254
1022.1	0.66063	0.56844	0.46074
1024.03	0.65801	0.56701	0.45859
1025.96	0.65571	0.56555	0.45622
1027.89	0.65362	0.56454	0.45403
1029.82	0.65114	0.56337	0.45187
1031.75	0.64839	0.56166	0.44934
1033.67	0.64579	0.56039	0.44691
1035.6	0.64317	0.55948	0.44464
1037.53	0.64102	0.55837	0.44248
1039.46	0.63895	0.55709	0.44003
1041.39	0.63734	0.55608	0.43766
1043.32	0.63554	0.55485	0.43519
1045.24	0.63399	0.55347	0.43283
1047.17	0.63273	0.55226	0.43065
1049.1	0.63231	0.55131	0.42896
1051.03	0.6323	0.55024	0.42747
1052.96	0.63261	0.54943	0.42688
1054.89	0.63404	0.54869	0.42683
1056.82	0.63678	0.54817	0.42716
1058.74	0.63972	0.54786	0.42783
1060.67	0.64311	0.54746	0.42899
1062.6	0.64654	0.5467	0.42992
1064.53	0.65016	0.54621	0.43052
1066.46	0.6538	0.54601	0.43102
1068.39	0.65726	0.54581	0.43151
1070.32	0.65942	0.54563	0.43166
1072.24	0.66106	0.54596	0.43213
1074.17	0.66221	0.54645	0.43262
1076.1	0.66261	0.5469	0.43302
1078.03	0.66311	0.54744	0.43341
1079.96	0.66388	0.54847	0.43424
1081.89	0.66477	0.54927	0.43493
1083.82	0.66591	0.54993	0.43578
1085.74	0.66672	0.55079	0.43669
1087.67	0.6674	0.55181	0.43759
1089.6	0.66764	0.55266	0.43831
1091.53	0.66803	0.55369	0.43947
1093.46	0.6679	0.55464	0.44065
1095.39	0.66804	0.5555	0.4418
1097.32	0.66838	0.55642	0.44296
1099.24	0.66862	0.55752	0.44417
1101.17	0.66881	0.55829	0.44513
1103.1	0.66894	0.55924	0.44631
1105.03	0.6689	0.56033	0.4475
1106.96	0.66894	0.56116	0.4487
1108.89	0.66894	0.56178	0.44979
1110.81	0.66905	0.56278	0.45095
1112.74	0.66911	0.56363	0.45206
1114.67	0.6692	0.56417	0.45305
1116.6	0.66889	0.56488	0.45385
1118.53	0.66882	0.56569	0.4548
1120.46	0.66875	0.56615	0.45547
1122.38	0.66852	0.56661	0.45624
1124.31	0.66819	0.56727	0.45712
1126.24	0.668	0.56792	0.45785
1128.17	0.66763	0.56834	0.45816
1130.1	0.66739	0.56881	0.45874
1132.03	0.66694	0.56927	0.45926
1133.96	0.66643	0.5698	0.45977
1135.88	0.66593	0.57028	0.4602
1137.81	0.66556	0.57071	0.46066
1139.74	0.66474	0.57106	0.46091
1141.67	0.66405	0.57167	0.46143
1143.6	0.66336	0.57216	0.46181
1145.53	0.66254	0.57247	0.46208
1147.46	0.66145	0.57292	0.46235
1149.38	0.66047	0.57356	0.46275
1151.31	0.65936	0.57387	0.46294
1153.24	0.65837	0.57424	0.46309
1155.17	0.65733	0.57474	0.46329
1157.1	0.65629	0.5752	0.46334
1159.03	0.65511	0.5754	0.46315
1160.95	0.65421	0.57566	0.46306
1162.88	0.65305	0.57592	0.46287
1164.81	0.65229	0.57618	0.46265
1166.74	0.65153	0.57642	0.46239
1168.67	0.65096	0.5767	0.46224
1170.6	0.65048	0.57677	0.46207
1172.53	0.65016	0.57683	0.46194
1174.45	0.64978	0.57691	0.46173
1176.38	0.64956	0.57691	0.46163
1178.31	0.6496	0.57696	0.46149
1180.24	0.6497	0.57722	0.46143
1182.17	0.64965	0.57722	0.4613
1184.1	0.64992	0.57715	0.46139
1186.03	0.6499	0.57723	0.46127
1187.95	0.65007	0.57732	0.46135
1189.88	0.64995	0.57714	0.46145
1191.81	0.65002	0.57702	0.46151
1193.74	0.64994	0.57704	0.46165
1195.67	0.64998	0.57704	0.4619
1197.6	0.64998	0.57672	0.46186
1199.53	0.64996	0.5765	0.46197
1201.45	0.6499	0.57632	0.46193
1203.38	0.64979	0.57598	0.46188
1205.31	0.6496	0.57549	0.46187
1207.24	0.64969	0.57511	0.46182
1209.17	0.64949	0.57465	0.46141
1211.1	0.64935	0.57401	0.46113
1213.03	0.64903	0.5731	0.4608
1214.95	0.64872	0.57227	0.46042
1216.88	0.64823	0.57146	0.4601
1218.81	0.64786	0.57067	0.45997
1220.74	0.64732	0.56986	0.45968
1222.67	0.64716	0.56916	0.4596
1224.6	0.6474	0.56876	0.45963
1226.52	0.64801	0.56859	0.45991
1228.45	0.64908	0.56838	0.46027
1230.38	0.65073	0.5684	0.46095
1232.31	0.65256	0.56856	0.4617
1234.24	0.65473	0.56872	0.46261
1236.17	0.65675	0.56873	0.46335
1238.1	0.65901	0.56886	0.46414
1240.02	0.66101	0.56901	0.46494
1241.95	0.66315	0.56918	0.46564
1243.88	0.66507	0.5692	0.46611
1245.81	0.66689	0.56942	0.46682
1247.74	0.66877	0.56979	0.4674
1249.67	0.67073	0.57008	0.46801
1251.6	0.67246	0.57019	0.46856
1253.52	0.67407	0.57054	0.46912
1255.45	0.67547	0.57088	0.46961
1257.38	0.67699	0.57114	0.47016
1259.31	0.67844	0.57127	0.47042
1261.24	0.67988	0.57157	0.47057
1263.17	0.68089	0.57186	0.47082
1265.09	0.68208	0.57208	0.47114
1267.02	0.68309	0.57218	0.47107
1268.95	0.68415	0.57237	0.47105
1270.88	0.68507	0.57253	0.47098
1272.81	0.68574	0.57268	0.47093
1274.74	0.68639	0.57261	0.4708
1276.66	0.68716	0.57272	0.47079
1278.59	0.68793	0.57307	0.47071
1280.52	0.68893	0.57345	0.47074
1282.45	0.68993	0.57377	0.47088
1284.38	0.69107	0.57444	0.4713
1286.31	0.69207	0.57521	0.47162
1288.24	0.6934	0.57591	0.47192
1290.16	0.69463	0.5767	0.47232
1292.09	0.696	0.57771	0.47302
1294.02	0.69738	0.57864	0.47359
1295.95	0.69882	0.57957	0.47427
1297.88	0.70025	0.58055	0.47498
1299.81	0.70175	0.58155	0.47568
1301.74	0.7032	0.58243	0.47623
1303.66	0.70482	0.58335	0.47714
1305.59	0.70646	0.58416	0.47781
1307.52	0.70819	0.58499	0.47843
1309.45	0.70968	0.58575	0.479
1311.38	0.71125	0.58629	0.47963
1313.31	0.71262	0.58669	0.47999
1315.23	0.71391	0.58724	0.48055
1317.16	0.71524	0.58765	0.48108
1319.09	0.71669	0.58796	0.4815
1321.02	0.71802	0.58826	0.48185
1322.95	0.71948	0.58884	0.48245
1324.88	0.72104	0.58928	0.48294
1326.81	0.72275	0.58964	0.48358
1328.73	0.72454	0.59009	0.4842
1330.66	0.72645	0.59084	0.48498
1332.59	0.72833	0.59152	0.48568
1334.52	0.73087	0.59234	0.48662
1336.45	0.7336	0.59325	0.48755
1338.38	0.73612	0.5939	0.48847
1340.31	0.73785	0.59438	0.48906
1342.23	0.73943	0.59523	0.49016
1344.16	0.74135	0.5961	0.49133
1346.09	0.74359	0.59725	0.49262
1348.02	0.7462	0.59857	0.49401
1349.95	0.74884	0.59991	0.49572
1351.88	0.75136	0.60128	0.49739
1353.81	0.75394	0.60299	0.49935
1355.73	0.75645	0.60496	0.50157
1357.66	0.75904	0.60715	0.5042
1359.59	0.76162	0.60956	0.50728
1361.52	0.7644	0.61235	0.51091
1363.45	0.76682	0.6159	0.51472
1365.38	0.76882	0.61993	0.51928
1367.3	0.77092	0.62389	0.52429
1369.23	0.77307	0.62821	0.52964
1371.16	0.77537	0.63242	0.53489
1373.09	0.77781	0.63596	0.53951
1375.02	0.78006	0.6394	0.5432
1376.95	0.7819	0.64224	0.54616
1378.88	0.78365	0.64435	0.54833
1380.8	0.78525	0.64637	0.55018
1382.73	0.78654	0.64856	0.55202
1384.66	0.78742	0.64914	0.55286
1386.59	0.78749	0.64723	0.55114
1388.52	0.78648	0.64482	0.54862
1390.45	0.78544	0.64355	0.54767
1392.38	0.78485	0.64227	0.54704
1394.3	0.78442	0.64056	0.54561
1396.23	0.78374	0.63904	0.54435
1398.16	0.78346	0.63793	0.5437
1400.09	0.78326	0.63686	0.54267
1402.02	0.78362	0.63638	0.54283
1403.95	0.7843	0.63539	0.54248
1405.87	0.78476	0.63463	0.54173
1407.8	0.78534	0.63421	0.5416
1409.73	0.78617	0.6337	0.54146
1411.66	0.78705	0.63313	0.54109
1413.59	0.78789	0.63279	0.54099
1415.52	0.78904	0.6324	0.54127
1417.44	0.79069	0.63198	0.54149
1419.37	0.79191	0.63172	0.54047
1421.3	0.79286	0.63247	0.54106
1423.23	0.79429	0.63303	0.54198
1425.16	0.79564	0.63371	0.5423
1427.09	0.79669	0.63455	0.54348
1429.02	0.79792	0.63511	0.54424
1430.94	0.79895	0.6359	0.54503
1432.87	0.79994	0.63696	0.5465
1434.8	0.80116	0.63776	0.54823
1436.73	0.80189	0.63836	0.5483
1438.66	0.80183	0.63977	0.54954
1440.59	0.80209	0.6411	0.55136
1442.52	0.80235	0.64216	0.55268
1444.44	0.80271	0.64309	0.55406
1446.37	0.80308	0.6437	0.5554
1448.3	0.80324	0.64429	0.55628
1450.23	0.8032	0.6451	0.5577
1452.16	0.80334	0.64581	0.55918
1454.09	0.80404	0.64616	0.56124
1456.02	0.80532	0.64566	0.56237
1457.94	0.80574	0.64523	0.56154
1459.87	0.80522	0.64656	0.5632
1461.8	0.8053	0.64732	0.56518
1463.73	0.80591	0.64716	0.5661
1465.66	0.80596	0.64688	0.56611
1467.59	0.80593	0.64722	0.56735
1469.52	0.80631	0.6471	0.56879
1471.44	0.80724	0.64627	0.56933
1473.37	0.80749	0.64539	0.56843
1475.3	0.80738	0.64558	0.56895
1477.23	0.8073	0.64556	0.56937
1479.16	0.80737	0.64571	0.57042
1481.09	0.80759	0.64525	0.57072
1483.01	0.80773	0.64495	0.57114
1484.94	0.80799	0.64447	0.57181
1486.87	0.80849	0.64364	0.57219
1488.8	0.80891	0.64254	0.57202
1490.73	0.80901	0.64207	0.57125
1492.66	0.809	0.64238	0.57194
1494.59	0.80966	0.64215	0.57297
1496.51	0.81015	0.64092	0.57219
1498.44	0.81004	0.64037	0.5717
1500.37	0.80956	0.64012	0.57169
1502.3	0.80955	0.64007	0.57262
1504.23	0.81018	0.63945	0.5739
1506.16	0.81099	0.63687	0.57212
1508.09	0.80999	0.63549	0.56921
1510.01	0.80908	0.63652	0.57039
1511.94	0.80836	0.63637	0.5704
1513.87	0.80817	0.63593	0.5707
1515.8	0.80802	0.63475	0.5703
1517.73	0.80762	0.63357	0.56921
1519.66	0.80737	0.63286	0.56943
1521.58	0.80651	0.63122	0.56703
1523.51	0.80505	0.63077	0.56625
1525.44	0.80426	0.63017	0.5659
1527.37	0.80281	0.62907	0.56426
1529.3	0.80142	0.62854	0.56371
1531.23	0.80064	0.62763	0.56349
1533.15	0.79957	0.62574	0.56115
1535.08	0.7977	0.62454	0.55915
1537.01	0.79739	0.62415	0.56021
1538.94	0.79695	0.62145	0.558
1540.87	0.795	0.61862	0.55332
1542.8	0.79294	0.618	0.55176
1544.73	0.79095	0.61713	0.55
1546.65	0.78891	0.61623	0.54851
1548.58	0.78777	0.61513	0.54761
1550.51	0.78616	0.61315	0.54479
1552.44	0.78489	0.61203	0.54355
1554.37	0.78351	0.6101	0.54112
1556.3	0.78308	0.60856	0.54059
1558.23	0.78258	0.6054	0.53687
1560.15	0.77819	0.60337	0.53
1562.08	0.77613	0.60418	0.53094
1564.01	0.77486	0.60355	0.53039
1565.94	0.77323	0.60243	0.5287
1567.87	0.77235	0.6016	0.52801
1569.8	0.77039	0.59974	0.52443
1571.72	0.76857	0.59926	0.52288
1573.65	0.76789	0.59899	0.52306
1575.58	0.76682	0.59727	0.52037
1577.51	0.76466	0.59593	0.51648
1579.44	0.76345	0.59614	0.51603
1581.37	0.76242	0.59548	0.51429
1583.3	0.7614	0.59457	0.51227
1585.22	0.76029	0.59373	0.51001
1587.15	0.75934	0.59293	0.50776
1589.08	0.75828	0.59175	0.50489
1591.01	0.75729	0.5906	0.50222
1592.94	0.75612	0.5893	0.49913
1594.87	0.75498	0.58782	0.49578
1596.8	0.75359	0.58631	0.49211
1598.72	0.75239	0.58492	0.48886
1600.65	0.75116	0.5831	0.48489
1602.58	0.74984	0.58125	0.48082
1604.51	0.74841	0.57955	0.47657
1606.44	0.74716	0.57786	0.47272
1608.37	0.74569	0.57595	0.46815
1610.3	0.74419	0.57455	0.46414
1612.22	0.74281	0.57345	0.46066
1614.15	0.74233	0.5726	0.45868
1616.08	0.74159	0.5713	0.45466
1618.01	0.74049	0.57109	0.45096
1619.94	0.74075	0.57207	0.45112
1621.87	0.74209	0.57269	0.45116
1623.8	0.74381	0.57379	0.45046
1625.72	0.74599	0.5759	0.45213
1627.65	0.74896	0.57822	0.45404
1629.58	0.75219	0.58118	0.45697
1631.51	0.75586	0.58396	0.46098
1633.44	0.75999	0.58581	0.46483
1635.37	0.76458	0.58734	0.46651
1637.29	0.7678	0.59034	0.46905
1639.22	0.77038	0.59358	0.47333
1641.15	0.77328	0.5966	0.47744
1643.08	0.77649	0.5996	0.48233
1645.01	0.7798	0.60179	0.48659
1646.94	0.78271	0.60379	0.48914
1648.87	0.78463	0.60696	0.49345
1650.79	0.78739	0.60956	0.49897
1652.72	0.78993	0.61029	0.49987
1654.65	0.79037	0.61269	0.50085
1656.58	0.79134	0.61548	0.50511
1658.51	0.79261	0.61737	0.50799
1660.44	0.79392	0.61857	0.51047
1662.37	0.79459	0.61929	0.51172
1664.29	0.79449	0.62026	0.51289
1666.22	0.79492	0.62133	0.51538
1668.15	0.79525	0.62149	0.5165
1670.08	0.79426	0.62129	0.5157
1672.01	0.79332	0.62176	0.51668
1673.94	0.79268	0.62208	0.51767
1675.86	0.79064	0.62156	0.51595
1677.79	0.78925	0.62162	0.51662
1679.72	0.78805	0.62095	0.51669
1681.65	0.78714	0.62019	0.51711
1683.58	0.78527	0.61805	0.51435
1685.51	0.78047	0.61617	0.50977
1687.43	0.77825	0.61631	0.51049
1689.36	0.77528	0.61537	0.50911
1691.29	0.77223	0.61432	0.50741
1693.22	0.7706	0.61354	0.50725
1695.15	0.76921	0.61171	0.50427
1697.08	0.76794	0.61043	0.50057
1699.01	0.76669	0.60962	0.50013
1700.93	0.75936	0.60501	0.49303
1702.86	0.756	0.60383	0.49293
1704.79	0.75354	0.60214	0.49112
1706.72	0.75036	0.60024	0.4878
1708.65	0.74754	0.59901	0.48593
1710.58	0.74549	0.59777	0.48431
1712.51	0.74373	0.59634	0.48294
1714.43	0.74269	0.59463	0.48144
1716.36	0.74102	0.59269	0.47897
1718.29	0.73822	0.59123	0.47526
1720.22	0.73592	0.59134	0.47465
1722.15	0.73503	0.59137	0.47503
1724.08	0.73375	0.59074	0.47402
1726.01	0.73291	0.59048	0.47397
1727.93	0.73238	0.58994	0.47391
1729.86	0.73238	0.58949	0.47404
1731.79	0.73262	0.5893	0.4752
1733.72	0.73292	0.58883	0.47414
1735.65	0.73228	0.58925	0.4737
1737.58	0.73309	0.59068	0.4771
1739.5	0.73376	0.59103	0.47791
1741.43	0.73477	0.59196	0.47982
1743.36	0.73578	0.59304	0.48201
1745.29	0.73723	0.59436	0.48478
1747.22	0.73884	0.59529	0.48741
1749.15	0.74059	0.59649	0.49011
1751.08	0.74185	0.59818	0.49228
1753	0.74331	0.60025	0.49584
1754.93	0.7451	0.60198	0.50001
1756.86	0.74722	0.60354	0.50316
1758.79	0.74929	0.60544	0.50715
1760.72	0.75155	0.60705	0.51087
1762.65	0.75357	0.60881	0.51383
1764.58	0.75568	0.61092	0.51798
1766.5	0.75799	0.61243	0.52173
1768.43	0.76046	0.6137	0.52479
1770.36	0.76283	0.61494	0.52828
1772.29	0.76497	0.61576	0.52968
1774.22	0.76651	0.61742	0.532
1776.15	0.76813	0.61908	0.53495
1778.07	0.77001	0.62021	0.53751
1780	0.77192	0.62093	0.53932
1781.93	0.77349	0.62191	0.54119
1783.86	0.77489	0.62289	0.5432
1785.79	0.77614	0.6236	0.54463
1787.72	0.77757	0.62449	0.54699
1789.64	0.7792	0.62509	0.54939
1791.57	0.78051	0.62516	0.55017
1793.5	0.78113	0.62555	0.55069
1795.43	0.78199	0.62641	0.55284
1797.36	0.78293	0.62694	0.55444
1799.29	0.78386	0.6271	0.55544
1801.22	0.78446	0.62717	0.55575
1803.14	0.78476	0.62756	0.55659
1805.07	0.78505	0.62791	0.55754
1807	0.78559	0.62811	0.55843
1808.93	0.78615	0.62809	0.55903
1810.86	0.7865	0.62807	0.5593
1812.79	0.78672	0.62839	0.55984
1814.72	0.7873	0.62881	0.56081
1816.64	0.78779	0.62896	0.56133
1818.57	0.78826	0.6293	0.562
1820.5	0.78898	0.62971	0.56285
1822.43	0.78988	0.63006	0.56416
1824.36	0.79072	0.63011	0.56462
1826.29	0.7915	0.63046	0.56526
1828.21	0.79258	0.63098	0.56672
1830.14	0.79323	0.63112	0.56646
1832.07	0.79379	0.63188	0.56745
1834	0.79464	0.63261	0.56888
1835.93	0.79546	0.63307	0.56969
1837.86	0.79634	0.63347	0.57043
1839.79	0.79722	0.63387	0.57146
1841.71	0.79843	0.63415	0.57287
1843.64	0.79924	0.63397	0.57246
1845.57	0.79952	0.63409	0.57211
1847.5	0.8	0.63458	0.57325
1849.43	0.80049	0.63486	0.57377
1851.36	0.80101	0.63516	0.5744
1853.29	0.80145	0.63526	0.57458
1855.21	0.80189	0.63531	0.57484
1857.14	0.80226	0.63528	0.57499
1859.07	0.80256	0.63529	0.57514
1861	0.80284	0.63527	0.57511
1862.93	0.80311	0.63521	0.57531
1864.86	0.80349	0.63506	0.57565
1866.79	0.80409	0.63482	0.57585
1868.71	0.80417	0.63432	0.57471
1870.64	0.80388	0.63434	0.57435
1872.57	0.80387	0.63459	0.57486
1874.5	0.80394	0.63457	0.57491
1876.43	0.80406	0.63442	0.57474
1878.36	0.80418	0.63417	0.57455
1880.29	0.80423	0.63399	0.57433
1882.21	0.80424	0.63395	0.57418
1884.14	0.80422	0.63369	0.57393
1886.07	0.80428	0.63342	0.57382
1888	0.80453	0.63317	0.57365
1889.93	0.80434	0.6328	0.57274
1891.86	0.80417	0.63272	0.57276
1893.78	0.80427	0.63252	0.57279
1895.71	0.80413	0.63229	0.57213
1897.64	0.80396	0.63219	0.57179
1899.57	0.80388	0.63195	0.57157
1901.5	0.80387	0.63166	0.57135
1903.43	0.80377	0.63143	0.57106
1905.36	0.80367	0.63122	0.57082
1907.28	0.80368	0.63096	0.57062
1909.21	0.80364	0.63056	0.57017
1911.14	0.8034	0.63034	0.56975
1913.07	0.80326	0.63033	0.56961
1915	0.8034	0.63014	0.5697
1916.93	0.80356	0.62966	0.56927
1918.86	0.80324	0.62927	0.56826
1920.78	0.80322	0.62934	0.56859
1922.71	0.80312	0.629	0.56801
1924.64	0.80295	0.6288	0.5677
1926.57	0.80289	0.62875	0.56774
1928.5	0.80287	0.62865	0.56754
1930.43	0.80283	0.62842	0.56724
1932.35	0.80276	0.6282	0.56701
1934.28	0.80275	0.62799	0.56677
1936.21	0.80275	0.62784	0.56661
1938.14	0.80277	0.62762	0.56643
1940.07	0.80289	0.62737	0.56655
1942	0.80292	0.62695	0.56596
1943.92	0.80282	0.62681	0.56545
1945.85	0.80268	0.62675	0.56547
1947.78	0.8026	0.62654	0.56527
1949.71	0.80262	0.62641	0.56518
1951.64	0.80257	0.62633	0.56507
1953.57	0.80255	0.62616	0.56485
1955.5	0.80247	0.62593	0.56455
1957.42	0.80237	0.62578	0.56437
1959.35	0.80237	0.62568	0.56424
1961.28	0.80238	0.62551	0.56404
1963.21	0.80236	0.62532	0.56391
1965.14	0.80237	0.62515	0.56394
1967.07	0.80226	0.62488	0.56356
1969	0.80212	0.62473	0.5633
1970.92	0.80214	0.62472	0.56329
1972.85	0.80207	0.62464	0.5631
1974.78	0.80201	0.62447	0.5629
1976.71	0.80192	0.62428	0.56279
1978.64	0.80188	0.62413	0.56266
1980.57	0.80194	0.62404	0.56244
1982.49	0.80195	0.62393	0.56234
1984.42	0.80191	0.62371	0.56222
1986.35	0.80188	0.62356	0.56205
1988.28	0.80193	0.62343	0.56186
1990.21	0.80199	0.62325	0.56185
1992.14	0.80181	0.62293	0.56134
1994.07	0.80171	0.62289	0.56116
1995.99	0.80164	0.62296	0.56123
1997.92	0.80154	0.62286	0.5611
1999.85	0.80148	0.62262	0.5609
2001.78	0.80141	0.62246	0.56077
2003.71	0.80135	0.62243	0.56063
2005.64	0.80135	0.62236	0.56049
2007.57	0.80133	0.62219	0.56036
2009.49	0.80123	0.62205	0.56025
2011.42	0.80114	0.62197	0.56016
2013.35	0.80109	0.62184	0.56005
2015.28	0.80116	0.62167	0.55991
2017.21	0.80117	0.62147	0.55958
2019.14	0.80101	0.62142	0.55934
2021.07	0.80092	0.62135	0.55927
2022.99	0.80085	0.62126	0.55922
2024.92	0.8007	0.6212	0.55909
2026.85	0.80061	0.62113	0.55898
2028.78	0.80072	0.62103	0.55902
2030.71	0.80081	0.62085	0.55892
2032.64	0.80078	0.62067	0.55874
2034.56	0.8007	0.62062	0.55857
2036.49	0.80063	0.62054	0.55842
2038.42	0.80064	0.62033	0.55835
2040.35	0.8006	0.6202	0.55823
2042.28	0.80049	0.62016	0.55809
2044.21	0.80049	0.62009	0.55802
2046.13	0.80043	0.61995	0.55793
2048.06	0.80038	0.61989	0.55786
2049.99	0.80035	0.61981	0.55768
2051.92	0.80035	0.61966	0.55754
2053.85	0.80034	0.61949	0.5574
2055.78	0.80037	0.61938	0.55729
2057.71	0.8004	0.61931	0.5572
2059.64	0.80038	0.61919	0.55713
2061.56	0.80035	0.61904	0.55709
2063.49	0.80035	0.61891	0.557
2065.42	0.80032	0.61877	0.55673
2067.35	0.80028	0.61869	0.55664
2069.28	0.8002	0.61858	0.55658
2071.21	0.80016	0.61847	0.55645
2073.14	0.80007	0.61845	0.55643
2075.06	0.79999	0.61839	0.55639
2076.99	0.79993	0.61821	0.55614
2078.92	0.79995	0.61808	0.556
2080.85	0.79994	0.61809	0.55597
2082.78	0.79986	0.61802	0.55588
2084.7	0.79985	0.61791	0.55578
2086.63	0.79992	0.61775	0.55573
2088.56	0.79993	0.61763	0.55561
2090.49	0.79988	0.61752	0.55544
2092.42	0.79979	0.61741	0.55536
2094.35	0.79969	0.61734	0.55524
2096.28	0.79959	0.61725	0.55517
2098.2	0.79963	0.61712	0.55515
2100.13	0.79966	0.61698	0.55499
2102.06	0.7996	0.61687	0.55482
2103.99	0.79964	0.61684	0.55475
2105.92	0.7996	0.61678	0.55473
2107.85	0.79944	0.61663	0.55461
2109.78	0.79943	0.61651	0.55448
2111.7	0.7994	0.61646	0.55435
2113.63	0.79939	0.61639	0.55425
2115.56	0.79936	0.61622	0.55415
2117.49	0.79928	0.61609	0.55407
2119.42	0.79919	0.61599	0.55394
2121.35	0.79921	0.61584	0.55381
2123.28	0.79917	0.61572	0.55367
2125.2	0.79902	0.61568	0.55355
2127.13	0.79897	0.61561	0.55348
2129.06	0.79893	0.61544	0.55336
2130.99	0.79879	0.61531	0.55319
2132.92	0.79873	0.61519	0.55311
2134.85	0.79875	0.61509	0.553
2136.78	0.79868	0.61495	0.55286
2138.7	0.79854	0.61484	0.55276
2140.63	0.79845	0.61475	0.55268
2142.56	0.79839	0.61469	0.55256
2144.49	0.79839	0.61458	0.55247
2146.42	0.79828	0.61441	0.55233
2148.35	0.79822	0.61434	0.55215
2150.27	0.79823	0.61428	0.55205
2152.2	0.79813	0.61413	0.5519
2154.13	0.79799	0.61398	0.55177
2156.06	0.79793	0.61386	0.55162
2157.99	0.79788	0.6138	0.55149
2159.92	0.79775	0.61365	0.5514
2161.84	0.79757	0.61348	0.5513
2163.77	0.79748	0.61338	0.5512
2165.7	0.79729	0.61331	0.55109
2167.63	0.79719	0.61315	0.551
2169.56	0.7972	0.61301	0.55085
2171.49	0.79711	0.61288	0.55062
2173.42	0.79696	0.61278	0.55043
2175.34	0.79676	0.61266	0.5503
2177.27	0.79658	0.61252	0.55014
2179.2	0.79651	0.61237	0.55002
2181.13	0.79646	0.61228	0.54985
2183.06	0.79632	0.61216	0.54962
2184.99	0.79615	0.61197	0.54937
2186.92	0.79604	0.61182	0.54927
2188.84	0.79592	0.61175	0.54915
2190.77	0.79577	0.61165	0.54896
2192.7	0.79564	0.61149	0.54877
2194.63	0.79555	0.61136	0.54861
2196.56	0.79535	0.61128	0.5485
2198.49	0.79523	0.61116	0.54835
2200.41	0.79512	0.61103	0.54818
2202.34	0.7949	0.61091	0.54804
2204.27	0.79467	0.61073	0.54783
2206.2	0.79451	0.61056	0.54765
2208.13	0.79441	0.61046	0.54751
2210.06	0.79424	0.61035	0.54734
2211.99	0.79404	0.61027	0.54713
2213.91	0.79387	0.61009	0.54696
2215.84	0.79379	0.6099	0.54679
2217.77	0.79371	0.60979	0.54658
2219.7	0.79354	0.60968	0.54637
2221.63	0.79333	0.6096	0.54615
2223.56	0.79312	0.60946	0.54593
2225.49	0.79301	0.60931	0.54583
2227.41	0.79292	0.60922	0.54565
2229.34	0.79272	0.60906	0.54541
2231.27	0.79253	0.60886	0.54525
2233.2	0.79236	0.60874	0.54509
2235.13	0.79217	0.60869	0.54482
2237.06	0.79202	0.60852	0.54456
2238.99	0.79188	0.60834	0.54442
2240.91	0.79171	0.60821	0.54426
2242.84	0.79152	0.60809	0.54401
2244.77	0.79134	0.60793	0.54381
2246.7	0.79108	0.60783	0.54354
2248.63	0.79088	0.60778	0.54332
2250.56	0.79078	0.60766	0.54312
2252.49	0.79059	0.60752	0.54289
2254.41	0.79045	0.60735	0.54276
2256.34	0.79025	0.60722	0.54263
2258.27	0.79006	0.60718	0.54242
2260.2	0.78987	0.60709	0.54214
2262.13	0.78972	0.60688	0.54182
2264.06	0.78966	0.60669	0.54159
2265.98	0.78945	0.60663	0.5414
2267.91	0.7893	0.60646	0.54116
2269.84	0.78915	0.60626	0.54091
2271.77	0.7889	0.60609	0.54064
2273.7	0.78876	0.60594	0.54041
2275.63	0.78861	0.60579	0.54022
2277.55	0.78839	0.60561	0.54009
2279.48	0.78827	0.60542	0.53985
2281.41	0.78812	0.60525	0.53959
2283.34	0.78795	0.60514	0.53945
2285.27	0.78782	0.60511	0.53937
2287.2	0.78766	0.60505	0.53912
2289.13	0.78748	0.60496	0.53884
2291.05	0.78729	0.60483	0.53865
2292.98	0.78705	0.60467	0.53838
2294.91	0.7868	0.60457	0.53808
2296.84	0.78669	0.60461	0.53774
2298.77	0.78667	0.60457	0.53737
2300.7	0.78656	0.60441	0.53711
2302.62	0.78632	0.60426	0.53699
2304.55	0.78608	0.60426	0.53682
2306.48	0.78584	0.60431	0.53644
2308.41	0.7856	0.60442	0.53596
2310.34	0.78536	0.60448	0.53557
2312.27	0.78511	0.60443	0.53508
2314.2	0.78487	0.60433	0.53461
2316.12	0.78463	0.60437	0.53443
2318.05	0.78439	0.60459	0.53405
2319.98	0.78415	0.60471	0.53314
2321.91	0.78391	0.60457	0.53215
2323.84	0.78367	0.60436	0.53116
2325.77	0.78343	0.60421	0.5306
2327.7	0.78319	0.60427	0.5301
2329.62	0.78295	0.60399	0.52874
2331.55	0.78271	0.60307	0.52667
2333.48	0.78247	0.60199	0.52448
2335.41	0.78223	0.60097	0.522
2337.34	0.78199	0.60027	0.52001
2339.27	0.78175	0.60044	0.5195
2341.2	0.78151	0.60115	0.52008
2343.12	0.78126	0.60195	0.52126
2345.05	0.78102	0.60202	0.52175
2346.98	0.78078	0.60151	0.52406
2348.91	0.78054	0.60218	0.52848
2350.84	0.7803	0.60356	0.53056
2352.77	0.78006	0.6045	0.52969
2354.7	0.77982	0.60517	0.52838
2356.62	0.77958	0.60558	0.5273
2358.55	0.77934	0.6055	0.5263
2360.48	0.7791	0.60511	0.52536
2362.41	0.77886	0.60486	0.5248
2364.34	0.77862	0.60428	0.52396
2366.27	0.77838	0.6035	0.52368
2368.2	0.77814	0.6027	0.52372
2370.12	0.7779	0.60184	0.52374
2372.05	0.77766	0.60084	0.52374
2373.98	0.77741	0.59989	0.52394
2375.91	0.77717	0.59904	0.52422
2377.84	0.77693	0.5984	0.52444
2379.76	0.77669	0.59781	0.52466
2381.69	0.77645	0.59729	0.525
2383.62	0.77621	0.59677	0.52524
2385.55	0.77597	0.59636	0.52534
2387.48	0.77573	0.59614	0.5252
2389.41	0.77549	0.59598	0.52496
2391.34	0.77525	0.59578	0.52477
2393.26	0.77501	0.59556	0.5246
2395.19	0.77477	0.59538	0.52425
2397.12	0.77453	0.59525	0.52382
2399.05	0.77423	0.59503	0.52345
2400.98	0.77398	0.59485	0.52323
2402.91	0.77373	0.59469	0.52296
2404.84	0.77349	0.5945	0.52265
2406.76	0.77321	0.59436	0.52229
2408.69	0.77298	0.59427	0.522
2410.62	0.77281	0.59401	0.52168
2412.55	0.77262	0.59374	0.5214
2414.48	0.77237	0.59357	0.52108
2416.41	0.77211	0.5935	0.5207
2418.34	0.77183	0.59336	0.52033
2420.26	0.77159	0.59325	0.52004
2422.19	0.7714	0.59309	0.51974
2424.12	0.77121	0.59289	0.51944
2426.05	0.771	0.59279	0.51911
2427.98	0.77064	0.59261	0.51879
2429.91	0.77038	0.59233	0.51843
2431.84	0.77021	0.59217	0.51806
2433.76	0.76998	0.592	0.51773
2435.69	0.76948	0.59179	0.51741
2437.62	0.76912	0.59157	0.51711
2439.55	0.76887	0.59138	0.51686
2441.48	0.76857	0.59123	0.51648
2443.41	0.76842	0.59106	0.51615
2445.33	0.76823	0.59089	0.51577
2447.26	0.76802	0.59068	0.51543
2449.19	0.76786	0.59045	0.51518
2451.12	0.76761	0.5903	0.5149
2453.05	0.76733	0.59019	0.5146
2454.98	0.76708	0.59003	0.51439
2456.91	0.76687	0.58975	0.51405
2458.83	0.76661	0.58955	0.51366
2460.76	0.76626	0.58941	0.51331
2462.69	0.76601	0.58924	0.51301
2464.62	0.76592	0.58902	0.51269
2466.55	0.76583	0.58881	0.51248
2468.48	0.76554	0.5886	0.51226
2470.41	0.76527	0.58842	0.51201
2472.33	0.76504	0.58827	0.51165
2474.26	0.76479	0.58818	0.5113
2476.19	0.76461	0.58804	0.51103
2478.12	0.76452	0.58782	0.51079
2480.05	0.76421	0.58758	0.51045
2481.98	0.76394	0.5875	0.51013
2483.9	0.76391	0.58737	0.50991
2485.83	0.76384	0.58711	0.50975
2487.76	0.76362	0.58692	0.50948
2489.69	0.7634	0.58687	0.50919
2491.62	0.76327	0.58671	0.50886
2493.55	0.76305	0.58652	0.50868
2495.47	0.76275	0.58643	0.50851
2497.4	0.76249	0.58632	0.50811
2499.33	0.76235	0.58611	0.50785
2501.26	0.76218	0.5859	0.50776
2503.19	0.76197	0.5857	0.50748
2505.12	0.76176	0.58559	0.50717
2507.05	0.76163	0.58542	0.50698
2508.97	0.76145	0.58525	0.50674
2510.9	0.76134	0.58516	0.50651
2512.83	0.76126	0.58501	0.50631
2514.76	0.76105	0.58477	0.50598
2516.69	0.76073	0.58459	0.50581
2518.62	0.76054	0.58449	0.50565
2520.55	0.76055	0.58441	0.50542
2522.47	0.76052	0.58424	0.50517
2524.4	0.7603	0.58407	0.50497
2526.33	0.76011	0.58393	0.50484
2528.26	0.75997	0.58385	0.50463
2530.19	0.75973	0.58359	0.50435
2532.12	0.75961	0.58336	0.50414
2534.05	0.75955	0.58323	0.50392
2535.97	0.75935	0.58321	0.50376
2537.9	0.75914	0.58312	0.50356
2539.83	0.75899	0.58301	0.50331
2541.76	0.75897	0.58279	0.50307
2543.69	0.75889	0.58267	0.50279
2545.62	0.75866	0.58257	0.50254
2547.55	0.75856	0.58244	0.50246
2549.47	0.75854	0.58231	0.50238
2551.4	0.75841	0.58212	0.50223
2553.33	0.75827	0.58186	0.50192
2555.26	0.75816	0.58173	0.50167
2557.19	0.75809	0.58163	0.50148
2559.12	0.75795	0.58155	0.50125
2561.04	0.75772	0.58136	0.50103
2562.97	0.75758	0.58114	0.50086
2564.9	0.75745	0.58103	0.50062
2566.83	0.75739	0.58106	0.50043
2568.76	0.75732	0.58097	0.50016
2570.69	0.7571	0.58082	0.49997
2572.61	0.7569	0.58066	0.49989
2574.54	0.7568	0.58046	0.49975
2576.47	0.7567	0.58023	0.49952
2578.4	0.75668	0.58013	0.49936
2580.33	0.75654	0.58005	0.4991
2582.26	0.75639	0.57991	0.49895
2584.19	0.75635	0.57971	0.49872
2586.11	0.75632	0.57949	0.49842
2588.04	0.75621	0.57933	0.4982
2589.97	0.75599	0.57924	0.49798
2591.9	0.75595	0.57909	0.4978
2593.83	0.75586	0.57899	0.49761
2595.76	0.75561	0.57873	0.49737
2597.69	0.75551	0.57859	0.49715
2599.61	0.7555	0.57848	0.49685
2601.54	0.75546	0.57827	0.49659
2603.47	0.75533	0.57813	0.49647
2605.4	0.75525	0.57801	0.49644
2607.33	0.75519	0.57787	0.49628
2609.26	0.75499	0.57775	0.49598
2611.18	0.75487	0.5776	0.49567
2613.11	0.75487	0.57742	0.49549
2615.04	0.75477	0.57723	0.4953
2616.97	0.75451	0.57703	0.49523
2618.9	0.75434	0.57682	0.49504
2620.83	0.75431	0.5767	0.49478
2622.76	0.75429	0.57655	0.49442
2624.68	0.75424	0.57639	0.49422
2626.61	0.75426	0.5762	0.49411
2628.54	0.75435	0.57616	0.4939
2630.47	0.75409	0.57599	0.49365
2632.4	0.75391	0.57576	0.49342
2634.33	0.75384	0.57559	0.4932
2636.26	0.75375	0.57543	0.4931
2638.18	0.75367	0.57532	0.49291
2640.11	0.75375	0.57516	0.49262
2642.04	0.7538	0.57505	0.49229
2643.97	0.75362	0.57495	0.4922
2645.9	0.75349	0.57466	0.49197
2647.83	0.75352	0.57441	0.49176
2649.76	0.75358	0.57424	0.49149
2651.68	0.75343	0.57411	0.49126
2653.61	0.75323	0.57388	0.4912
2655.54	0.75311	0.57375	0.49102
2657.47	0.75299	0.5737	0.49068
2659.4	0.75301	0.57355	0.49041
2661.33	0.75289	0.57336	0.49014
2663.25	0.75282	0.57316	0.48999
2665.18	0.75277	0.5729	0.48971
2667.11	0.75271	0.57279	0.48946
2669.04	0.75257	0.57256	0.48928
2670.97	0.75242	0.57231	0.48912
2672.9	0.75228	0.57213	0.48882
2674.82	0.75219	0.57198	0.48842
2676.75	0.75199	0.57181	0.488
2678.68	0.75183	0.57169	0.48785
2680.61	0.75173	0.57146	0.48751
2682.54	0.75169	0.57113	0.48726
2684.47	0.75153	0.57092	0.48703
2686.4	0.75136	0.57091	0.48677
2688.32	0.75124	0.57072	0.48651
2690.25	0.75112	0.57046	0.48629
2692.18	0.75096	0.57022	0.48595
2694.11	0.75077	0.57009	0.48562
2696.04	0.75062	0.56985	0.48529
2697.97	0.75051	0.56958	0.48507
2699.9	0.75047	0.56939	0.48468
2701.82	0.75024	0.56938	0.48428
2703.75	0.75003	0.56918	0.48399
2705.68	0.74976	0.56897	0.48375
2707.61	0.74946	0.56884	0.48346
2709.54	0.74943	0.56866	0.48318
2711.47	0.74933	0.56845	0.48292
2713.4	0.74918	0.56834	0.48264
2715.32	0.749	0.56817	0.48213
2717.25	0.74865	0.56799	0.48173
2719.18	0.74833	0.56774	0.48146
2721.11	0.74835	0.56747	0.48113
2723.04	0.74823	0.56721	0.48091
2724.97	0.74811	0.56705	0.48072
2726.89	0.74779	0.56698	0.48029
2728.82	0.74753	0.56689	0.47998
2730.75	0.74752	0.56669	0.4797
2732.68	0.74744	0.5665	0.47945
2734.61	0.74714	0.56629	0.47907
2736.54	0.74687	0.56612	0.47865
2738.47	0.74675	0.56593	0.47825
2740.39	0.74674	0.56574	0.47792
2742.32	0.74665	0.56557	0.47765
2744.25	0.74652	0.56539	0.47736
2746.18	0.74632	0.5651	0.47682
2748.11	0.74622	0.56505	0.47664
2750.04	0.7462	0.56498	0.47639
2751.97	0.74613	0.56481	0.47599
2753.89	0.7458	0.56463	0.47582
2755.82	0.74559	0.56459	0.47556
2757.75	0.74551	0.56437	0.47508
2759.68	0.74542	0.56418	0.47481
2761.61	0.7454	0.56408	0.47457
2763.54	0.74517	0.56392	0.47438
2765.47	0.74494	0.56381	0.47409
2767.39	0.74492	0.56377	0.47384
2769.32	0.74498	0.56366	0.47361
2771.25	0.74488	0.56353	0.4734
2773.18	0.74473	0.56342	0.4731
2775.11	0.74475	0.56328	0.4728
2777.04	0.74486	0.56309	0.47272
2778.96	0.7448	0.56303	0.4727
2780.89	0.74472	0.56297	0.47245
2782.82	0.74477	0.56271	0.47207
2784.75	0.74475	0.56253	0.47172
2786.68	0.74464	0.56246	0.47162
2788.61	0.74456	0.56234	0.47151
2790.53	0.74461	0.56238	0.47146
2792.46	0.74454	0.56234	0.47122
2794.39	0.74457	0.56224	0.47099
2796.32	0.74458	0.56214	0.47084
2798.25	0.74452	0.56219	0.47073
2800.18	0.74454	0.56231	0.4706
2802.11	0.74455	0.56238	0.47051
2804.03	0.74456	0.5622	0.47026
2805.96	0.74447	0.56207	0.47012
2807.89	0.74445	0.56201	0.47014
2809.82	0.74465	0.56207	0.47001
2811.75	0.74485	0.56218	0.46985
2813.68	0.74477	0.56213	0.46995
2815.61	0.74484	0.56201	0.46992
2817.53	0.74487	0.56213	0.4698
2819.46	0.74484	0.5622	0.46965
2821.39	0.74489	0.56219	0.46961
2823.32	0.74501	0.56223	0.4695
2825.25	0.74501	0.56221	0.46944
2827.18	0.74501	0.56229	0.46931
2829.11	0.74518	0.56235	0.46924
2831.03	0.74503	0.56229	0.46912
2832.96	0.74514	0.56221	0.46907
2834.89	0.74546	0.5622	0.46909
2836.82	0.74551	0.56222	0.46921
2838.75	0.74547	0.5623	0.46906
2840.68	0.74561	0.56246	0.46899
2842.61	0.74563	0.56252	0.4689
2844.53	0.74561	0.56262	0.46892
2846.46	0.74559	0.56255	0.46885
2848.39	0.74548	0.56257	0.46858
2850.32	0.74556	0.56266	0.46836
2852.25	0.74565	0.56271	0.46832
2854.18	0.74563	0.56282	0.46823
2856.1	0.74587	0.56295	0.46826
2858.03	0.74615	0.56292	0.46818
2859.96	0.74623	0.56288	0.46807
2861.89	0.74623	0.56287	0.46804
2863.82	0.74633	0.56297	0.46818
2865.75	0.74649	0.56286	0.46799
2867.68	0.74659	0.56264	0.46778
2869.6	0.74652	0.56258	0.46764
2871.53	0.74642	0.56252	0.46741
2873.46	0.74658	0.56258	0.46711
2875.39	0.74676	0.56263	0.46691
2877.32	0.74674	0.56259	0.46672
2879.25	0.74691	0.56273	0.46656
2881.18	0.74704	0.56273	0.46624
2883.1	0.74709	0.56256	0.46625
2885.03	0.74701	0.56236	0.46612
2886.96	0.74679	0.56233	0.46569
2888.89	0.74682	0.5622	0.46538
2890.82	0.7468	0.56187	0.46523
2892.75	0.74676	0.56163	0.46501
2894.67	0.74675	0.5616	0.46472
2896.6	0.74679	0.56148	0.46449
2898.53	0.74683	0.56133	0.46407
2900.46	0.74665	0.56124	0.46365
2902.39	0.74641	0.56117	0.46344
2904.32	0.7466	0.5609	0.46303
2906.24	0.74662	0.56074	0.46255
2908.17	0.7464	0.56055	0.46213
2910.1	0.7463	0.5604	0.46205
2912.03	0.74595	0.5603	0.46183
2913.96	0.74564	0.56011	0.46147
2915.89	0.74565	0.55991	0.46085
2917.82	0.74574	0.55976	0.46023
2919.74	0.74551	0.55964	0.45989
2921.67	0.7455	0.5596	0.45973
2923.6	0.74567	0.55939	0.4594
2925.53	0.74565	0.5594	0.45909
2927.46	0.74527	0.55909	0.45858
2929.39	0.74506	0.5588	0.45819
2931.32	0.74545	0.55868	0.45776
2933.24	0.74581	0.55859	0.45737
2935.17	0.7457	0.55834	0.45699
2937.1	0.74579	0.55812	0.45665
2939.03	0.74581	0.55788	0.45623
2940.96	0.74579	0.55756	0.45573
2942.89	0.74575	0.55716	0.45527
2944.82	0.74577	0.55681	0.45485
2946.74	0.7456	0.55645	0.4541
2948.67	0.74549	0.55624	0.45345
2950.6	0.74562	0.55587	0.45297
2952.53	0.74561	0.55559	0.45237
2954.46	0.74577	0.55555	0.45168
2956.39	0.74594	0.55525	0.45122
2958.31	0.74575	0.55494	0.45061
2960.24	0.74555	0.55464	0.45009
2962.17	0.7455	0.55422	0.44957
2964.1	0.74552	0.55396	0.44917
2966.03	0.74558	0.55368	0.44883
2967.96	0.74549	0.55345	0.44831
2969.89	0.74532	0.55315	0.44756
2971.81	0.7453	0.55278	0.44699
2973.74	0.74529	0.55236	0.44632
2975.67	0.74522	0.55203	0.44564
2977.6	0.74511	0.55169	0.44517
2979.53	0.74493	0.55125	0.44457
2981.46	0.74485	0.55087	0.44372
2983.39	0.74493	0.55057	0.44296
2985.31	0.74496	0.55022	0.44231
2987.24	0.74502	0.5499	0.44168
2989.17	0.74515	0.54959	0.44116
2991.1	0.74508	0.54914	0.44077
2993.03	0.74488	0.54846	0.44022
2994.96	0.7451	0.54824	0.4395
2996.89	0.74519	0.54814	0.43842
2998.81	0.74515	0.5479	0.43778
3000.74	0.74499	0.54766	0.43749
3002.67	0.74512	0.54744	0.43716
3004.6	0.74527	0.54677	0.43653
3006.53	0.7451	0.54631	0.43582
3008.46	0.74481	0.54591	0.43505
3010.38	0.74489	0.54548	0.43455
3012.31	0.74495	0.54521	0.43387
3014.24	0.74474	0.54501	0.43322
3016.17	0.74461	0.54486	0.43277
3018.1	0.74494	0.54464	0.4322
3020.03	0.745	0.54437	0.43144
3021.95	0.74501	0.54408	0.43084
3023.88	0.74514	0.54374	0.43033
3025.81	0.74508	0.54351	0.42981
3027.74	0.74505	0.54329	0.42923
3029.67	0.74495	0.54295	0.4287
3031.6	0.7447	0.54245	0.42783
3033.53	0.74448	0.54204	0.4273
3035.45	0.74462	0.5418	0.42685
3037.38	0.74462	0.54183	0.42619
3039.31	0.74446	0.54158	0.42546
3041.24	0.74463	0.54116	0.42507
3043.17	0.74477	0.54088	0.42458
3045.1	0.74467	0.54072	0.424
3047.03	0.74481	0.54056	0.42337
3048.95	0.74494	0.54031	0.42293
3050.88	0.7448	0.54001	0.42225
3052.81	0.74483	0.53993	0.42174
3054.74	0.74471	0.53962	0.42145
3056.67	0.74475	0.53943	0.42081
3058.6	0.74494	0.53931	0.41997
3060.53	0.745	0.53918	0.41947
3062.45	0.74509	0.53884	0.4191
3064.38	0.74494	0.5384	0.41867
3066.31	0.74491	0.53804	0.4179
3068.24	0.74544	0.53824	0.41732
3070.17	0.74562	0.53825	0.41693
3072.1	0.74511	0.53802	0.41655
3074.02	0.74521	0.53777	0.41612
3075.95	0.7455	0.53741	0.41558
3077.88	0.74537	0.537	0.41489
3079.81	0.74538	0.53691	0.41452
3081.74	0.74579	0.53678	0.41386
3083.67	0.74609	0.5365	0.41319
3085.59	0.74589	0.53644	0.41277
3087.52	0.74579	0.53641	0.41239
3089.45	0.74621	0.53624	0.41184
3091.38	0.74661	0.53611	0.41136
3093.31	0.74662	0.53588	0.41086
3095.24	0.74658	0.53579	0.41022
3097.17	0.7469	0.53558	0.40961
3099.09	0.74695	0.53547	0.40906
3101.02	0.74705	0.53535	0.40849
3102.95	0.74727	0.53529	0.40802
3104.88	0.74732	0.53526	0.40757
3106.81	0.74723	0.53499	0.40705
3108.74	0.74752	0.53481	0.40655
3110.67	0.74803	0.53489	0.40642
3112.59	0.74827	0.53472	0.40599
3114.52	0.7484	0.53435	0.40548
3116.45	0.74846	0.53414	0.40495
3118.38	0.74849	0.53415	0.40434
3120.31	0.74892	0.53415	0.40402
3122.24	0.74928	0.5343	0.40375
3124.16	0.74967	0.53422	0.40346
3126.09	0.75006	0.53426	0.40328
3128.02	0.75022	0.53429	0.40252
3129.95	0.75041	0.53443	0.40189
3131.88	0.75074	0.53452	0.40141
3133.81	0.75103	0.53453	0.40112
3135.74	0.75096	0.5344	0.40061
3137.66	0.7511	0.53417	0.39999
3139.59	0.75171	0.53412	0.39959
3141.52	0.75248	0.53446	0.39934
3143.45	0.75265	0.53434	0.3989
3145.38	0.75295	0.53428	0.39854
3147.31	0.75326	0.53443	0.39806
3149.24	0.75301	0.53457	0.39765
3151.16	0.75307	0.53431	0.39716
3153.09	0.75368	0.53416	0.39677
3155.02	0.75397	0.53446	0.39645
3156.95	0.75432	0.53464	0.39618
3158.88	0.7546	0.53464	0.39577
3160.81	0.7549	0.53483	0.39536
3162.74	0.75526	0.53502	0.39482
3164.66	0.75544	0.53498	0.39456
3166.59	0.75571	0.53495	0.39425
3168.52	0.75614	0.53513	0.39397
3170.45	0.75651	0.53515	0.39353
3172.38	0.7571	0.53541	0.39319
3174.31	0.75774	0.53539	0.39316
3176.24	0.75767	0.53533	0.39299
3178.16	0.75763	0.53527	0.39216
3180.09	0.75856	0.53555	0.39184
3182.02	0.7593	0.53601	0.39175
3183.95	0.75956	0.53629	0.39137
3185.88	0.75973	0.53636	0.39082
3187.81	0.75988	0.53641	0.39051
3189.73	0.7602	0.53627	0.39016
3191.66	0.76036	0.5365	0.39011
3193.59	0.76077	0.53667	0.39002
3195.52	0.76147	0.53705	0.3898
3197.45	0.76183	0.53725	0.38931
3199.38	0.76208	0.53726	0.38911
3201.3	0.762	0.5374	0.38839
3203.23	0.76197	0.5376	0.38815
3205.16	0.76242	0.53747	0.38784
3207.09	0.76279	0.5375	0.38745
3209.02	0.76312	0.53781	0.38719
3210.95	0.76376	0.53814	0.38707
3212.88	0.76388	0.53829	0.38686
3214.8	0.7638	0.53847	0.38663
3216.73	0.76416	0.53886	0.38642
3218.66	0.76448	0.53914	0.38628
3220.59	0.76465	0.53938	0.38623
3222.52	0.7653	0.53992	0.38612
3224.45	0.7658	0.54042	0.38588
3226.38	0.76591	0.54063	0.38578
3228.3	0.7659	0.54058	0.38544
3230.23	0.76583	0.54051	0.38516
3232.16	0.76569	0.54022	0.38486
3234.09	0.76578	0.54055	0.38509
3236.02	0.7663	0.54132	0.38518
3237.95	0.76683	0.54184	0.38493
3239.88	0.767	0.5421	0.38453
3241.8	0.76749	0.54224	0.38462
3243.73	0.76785	0.54228	0.38441
3245.66	0.76799	0.5423	0.38364
3247.59	0.76835	0.54249	0.3832
3249.52	0.76868	0.54306	0.38354
3251.45	0.76885	0.54347	0.38378
3253.38	0.76894	0.54367	0.38367
3255.3	0.76887	0.54372	0.38353
3257.23	0.76882	0.54397	0.38357
3259.16	0.76916	0.54433	0.38369
3261.09	0.76954	0.54449	0.3839
3263.02	0.76948	0.54448	0.38348
3264.95	0.76951	0.54492	0.38281
3266.87	0.76987	0.54507	0.38237
3268.8	0.77016	0.54499	0.38258
3270.73	0.77076	0.54515	0.38283
3272.66	0.77143	0.54532	0.38272
3274.59	0.77135	0.54521	0.38172
3276.52	0.77106	0.54566	0.38148
3278.45	0.77128	0.54628	0.3815
3280.37	0.77155	0.54673	0.38141
3282.3	0.7718	0.54689	0.38122
3284.23	0.77217	0.54702	0.38135
3286.16	0.77206	0.54718	0.38111
3288.09	0.77173	0.54725	0.38111
3290.02	0.77161	0.547	0.38043
3291.95	0.77135	0.54656	0.37985
3293.87	0.77193	0.54656	0.37991
3295.8	0.7724	0.54716	0.38003
3297.73	0.77197	0.5477	0.37945
3299.66	0.7719	0.54784	0.37893
3301.59	0.77262	0.54815	0.37862
3303.52	0.77309	0.54783	0.37815
3305.44	0.77306	0.54742	0.37743
3307.37	0.77233	0.54775	0.37698
3309.3	0.77173	0.54795	0.37664
3311.23	0.77196	0.54803	0.3766
3313.16	0.77201	0.54813	0.3761
3315.09	0.77207	0.54877	0.37589
3317.01	0.77268	0.54902	0.37569
3318.94	0.77314	0.54883	0.37524
3320.87	0.77317	0.54874	0.37439
3322.8	0.77311	0.54861	0.374
3324.73	0.77295	0.54855	0.37321
3326.66	0.77285	0.54891	0.37278
3328.59	0.77251	0.54905	0.37211
3330.51	0.77192	0.54904	0.37148
3332.44	0.77205	0.54949	0.37134
3334.37	0.77211	0.54956	0.37119
3336.3	0.77189	0.54884	0.37013
3338.23	0.77183	0.54893	0.36962
3340.16	0.77164	0.54921	0.369
3342.09	0.77116	0.54914	0.36805
3344.01	0.7711	0.54953	0.36736
3345.94	0.77088	0.54997	0.36731
3347.87	0.7703	0.54989	0.36681
3349.8	0.77021	0.54982	0.36609
3351.73	0.77056	0.54998	0.36565
3353.66	0.77028	0.55018	0.36528
3355.59	0.76969	0.55031	0.36457
3357.51	0.76906	0.55044	0.36442
3359.44	0.76823	0.5504	0.36386
3361.37	0.76813	0.55085	0.36284
3363.3	0.76824	0.55113	0.36215
3365.23	0.76761	0.55105	0.36183
3367.16	0.76701	0.55063	0.36177
3369.08	0.76666	0.5506	0.36177
3371.01	0.76642	0.55134	0.36152
3372.94	0.76645	0.55176	0.36104
3374.87	0.7664	0.5519	0.36047
3376.8	0.76665	0.55185	0.36028
3378.73	0.76638	0.55198	0.35986
3380.66	0.76562	0.55271	0.35961
3382.58	0.76524	0.55315	0.35924
3384.51	0.76498	0.55299	0.35832
3386.44	0.7649	0.55315	0.35807
3388.37	0.76504	0.55331	0.35865
3390.3	0.76453	0.55287	0.35806
3392.23	0.76428	0.55328	0.35727
3394.16	0.76475	0.55404	0.35707
3396.08	0.76457	0.55445	0.3578
3398.01	0.76428	0.55428	0.35834
3399.94	0.76465	0.55407	0.35779
3401.87	0.76496	0.55445	0.35751
3403.8	0.76491	0.55525	0.35851
3405.73	0.76454	0.55631	0.35867
3407.65	0.76476	0.55669	0.35806
3409.58	0.76519	0.55679	0.35757
3411.51	0.76568	0.5571	0.35783
3413.44	0.76582	0.5575	0.35807
3415.37	0.76571	0.55824	0.35896
3417.3	0.76614	0.55875	0.3595
3419.22	0.76622	0.55927	0.3597
3421.15	0.76555	0.55967	0.35942
3423.08	0.76558	0.56033	0.36004
3425.01	0.76623	0.56049	0.36041
3426.94	0.76584	0.56061	0.36069
3428.87	0.76524	0.56079	0.36168
3430.8	0.76589	0.56129	0.36227
3432.72	0.76626	0.56151	0.36217
3434.65	0.76605	0.56144	0.36218
3436.58	0.76639	0.56215	0.36224
3438.51	0.76771	0.56327	0.36295
3440.44	0.76846	0.56413	0.36398
3442.37	0.7691	0.56478	0.36439
3444.3	0.76987	0.5653	0.36593
3446.22	0.7697	0.56573	0.36614
3448.15	0.76986	0.56582	0.36545
3450.08	0.77066	0.56616	0.36686
3452.01	0.77083	0.56672	0.36766
3453.94	0.7712	0.56747	0.36827
3455.87	0.77131	0.56798	0.36895
3457.8	0.77243	0.5687	0.37002
3459.72	0.77357	0.56863	0.37029
3461.65	0.77344	0.56893	0.37055
3463.58	0.77343	0.56931	0.37125
3465.51	0.77303	0.56933	0.37226
3467.44	0.77307	0.56934	0.37322
3469.37	0.774	0.56996	0.37468
3471.3	0.77598	0.57136	0.37606
3473.22	0.77698	0.57215	0.37741
3475.15	0.77756	0.57274	0.37777
3477.08	0.77821	0.57342	0.37812
3479.01	0.77769	0.5734	0.37877
3480.94	0.77804	0.57367	0.37931
3482.87	0.7789	0.57457	0.38032
3484.79	0.77916	0.5749	0.38187
3486.72	0.77897	0.57513	0.38291
3488.65	0.77897	0.57603	0.38363
3490.58	0.77933	0.57627	0.38416
3492.51	0.78049	0.57636	0.38488
3494.44	0.78166	0.57675	0.38584
3496.36	0.78139	0.57693	0.38654
3498.29	0.7821	0.57704	0.38737
3500.22	0.78329	0.57716	0.38828
3502.15	0.78228	0.57737	0.38803
3504.08	0.78171	0.5781	0.3884
3506.01	0.78293	0.57831	0.39061
3507.94	0.78345	0.57871	0.39131
3509.86	0.78337	0.57877	0.39026
3511.79	0.78334	0.57885	0.39167
3513.72	0.78351	0.57896	0.39385
3515.65	0.78422	0.57949	0.39473
3517.58	0.78446	0.57972	0.39445
3519.51	0.78559	0.58028	0.39541
3521.44	0.78631	0.58077	0.39677
3523.36	0.78527	0.58047	0.39611
3525.29	0.78471	0.58072	0.39665
3527.22	0.78423	0.58106	0.39712
3529.15	0.78328	0.58063	0.39737
3531.08	0.78338	0.58054	0.39784
3533.01	0.78383	0.58055	0.39868
3534.93	0.78332	0.58054	0.39856
3536.86	0.78341	0.58019	0.39847
3538.79	0.78421	0.58027	0.39967
3540.72	0.78486	0.58038	0.40065
3542.65	0.78511	0.58044	0.40063
3544.58	0.78406	0.58012	0.39983
3546.51	0.78328	0.5796	0.39947
3548.43	0.78358	0.57983	0.40119
3550.36	0.7835	0.58	0.40255
3552.29	0.78208	0.57957	0.4016
3554.22	0.78245	0.58001	0.40237
3556.15	0.78269	0.58081	0.4036
3558.08	0.78294	0.58086	0.40408
3560.01	0.78352	0.58001	0.40374
3561.93	0.78443	0.57954	0.40527
3563.86	0.7855	0.57952	0.40765
3565.79	0.78312	0.57955	0.40554
3567.72	0.77919	0.57915	0.40034
3569.65	0.77949	0.57892	0.40189
3571.58	0.78036	0.57885	0.40498
3573.51	0.78088	0.57915	0.40576
3575.43	0.78128	0.57986	0.40546
3577.36	0.781	0.57985	0.40566
3579.29	0.78042	0.57928	0.40585
3581.22	0.7798	0.57894	0.4063
3583.15	0.78124	0.57847	0.40831
3585.08	0.78242	0.5785	0.41003
3587.01	0.77899	0.5781	0.40556
3588.93	0.77796	0.57744	0.40473
3590.86	0.78128	0.57813	0.41026
3592.79	0.78124	0.57858	0.41136
3594.72	0.77957	0.57849	0.41016
3596.65	0.77964	0.57845	0.41108
3598.58	0.78063	0.57902	0.41295
3600.5	0.78071	0.57922	0.41249
3602.43	0.78078	0.57939	0.41341
3604.36	0.78221	0.58023	0.41737
3606.29	0.78346	0.5809	0.41958
3608.22	0.78192	0.58129	0.4177
3610.15	0.78318	0.58191	0.42038
3612.07	0.78298	0.58239	0.42267
3614	0.78281	0.58257	0.42403
3615.93	0.78598	0.5842	0.42993
3617.86	0.78595	0.58601	0.43048
3619.79	0.78331	0.58652	0.42755
3621.72	0.78464	0.58799	0.43189
3623.65	0.78717	0.58987	0.43834
3625.57	0.79166	0.5918	0.44639
3627.5	0.79037	0.59337	0.44669
3629.43	0.78549	0.59316	0.43757
3631.36	0.79022	0.59574	0.44711
3633.29	0.79164	0.59826	0.45265
3635.22	0.79332	0.59983	0.4559
3637.15	0.79438	0.60158	0.46094
3639.07	0.79551	0.60368	0.46523
3641	0.79779	0.606	0.46933
3642.93	0.80106	0.60814	0.47468
3644.86	0.8067	0.61043	0.48348
3646.79	0.80851	0.61223	0.48656
3648.72	0.80361	0.61261	0.48181
3650.64	0.80019	0.61335	0.47846
3652.57	0.80619	0.61662	0.4901
3654.5	0.80941	0.61973	0.49756
3656.43	0.80683	0.62023	0.49558
3658.36	0.80885	0.62127	0.50027
3660.29	0.81095	0.62306	0.5048
3662.22	0.81184	0.62526	0.50795
3664.14	0.81443	0.62688	0.51171
3666.07	0.81884	0.62834	0.51797
3668	0.82054	0.62957	0.52151
3669.93	0.81548	0.6288	0.51415
3671.86	0.82009	0.62947	0.52081
3673.79	0.82215	0.63157	0.52612
3675.72	0.81432	0.63051	0.51267
3677.64	0.81679	0.63122	0.51888
3679.57	0.81798	0.63158	0.52255
3681.5	0.81888	0.63195	0.52474
3683.43	0.81988	0.63218	0.52675
3685.36	0.82326	0.63297	0.53253
3687.29	0.8222	0.6323	0.5317
3689.22	0.8168	0.63058	0.52352
3691.14	0.81549	0.63162	0.52132
3693.07	0.81672	0.63263	0.52436
3695	0.81823	0.63235	0.52729
3696.93	0.81908	0.63197	0.5279
3698.86	0.82004	0.63281	0.5309
3700.79	0.81697	0.63226	0.52814
3702.71	0.81467	0.63138	0.52524
3704.64	0.81657	0.63213	0.52828
3706.57	0.81898	0.63226	0.53179
3708.5	0.82009	0.63199	0.53318
3710.43	0.81669	0.63132	0.52788
3712.36	0.81205	0.6295	0.5206
3714.28	0.81415	0.62968	0.52386
3716.21	0.81633	0.63073	0.52896
3718.14	0.81606	0.6309	0.53022
3720.07	0.81675	0.63036	0.53059
3722	0.81576	0.62996	0.52751
3723.93	0.81516	0.62991	0.5275
3725.86	0.81364	0.62916	0.52549
3727.78	0.81566	0.62916	0.52654
3729.71	0.81928	0.63017	0.53272
3731.64	0.81795	0.63011	0.53109
3733.57	0.81717	0.62984	0.52947
3735.5	0.81089	0.62794	0.52061
3737.43	0.80978	0.62692	0.51917
3739.36	0.81375	0.62708	0.52473
3741.28	0.81945	0.6282	0.53419
3743.21	0.81504	0.62865	0.53039
3745.14	0.80953	0.62544	0.51643
3747.07	0.81682	0.62743	0.52979
3749	0.8154	0.62809	0.52942
3750.93	0.80804	0.62657	0.51992
3752.86	0.80515	0.62542	0.51679
3754.78	0.80949	0.62631	0.52425
3756.71	0.81128	0.62648	0.52617
3758.64	0.80899	0.62546	0.52339
3760.57	0.80731	0.62471	0.52017
3762.5	0.80993	0.62582	0.52574
3764.43	0.8088	0.62618	0.52489
3766.36	0.80996	0.62609	0.52422
3768.28	0.80954	0.62602	0.52493
3770.21	0.80544	0.62431	0.51981
3772.14	0.80671	0.62441	0.52212
3774.07	0.80804	0.62528	0.5244
3776	0.80875	0.62536	0.52621
3777.93	0.8072	0.62492	0.52411
3779.85	0.80433	0.62418	0.51842
3781.78	0.80579	0.62496	0.52215
3783.71	0.80451	0.62475	0.52275
3785.64	0.80383	0.6242	0.52166
3787.57	0.8051	0.62432	0.52189
3789.5	0.80525	0.62438	0.52204
3791.43	0.80507	0.6239	0.52228
3793.35	0.80711	0.6241	0.52546
3795.28	0.80659	0.62395	0.52352
3797.21	0.80703	0.62389	0.52205
3799.14	0.80942	0.62469	0.52774
3801.07	0.80216	0.62254	0.51624
3803	0.80331	0.62219	0.5158
3804.93	0.80705	0.62419	0.52473
3806.85	0.8013	0.62265	0.51553
3808.78	0.80159	0.62233	0.51586
3810.71	0.80405	0.62313	0.52028
3812.64	0.80729	0.62355	0.52615
3814.57	0.8052	0.62287	0.52443
3816.5	0.80208	0.62124	0.51567
3818.42	0.80661	0.62346	0.52444
3820.35	0.80095	0.6233	0.51733
3822.28	0.79777	0.62058	0.51019
3824.21	0.8019	0.62143	0.51903
3826.14	0.80099	0.62184	0.51807
3828.07	0.80172	0.62214	0.5195
3829.99	0.80254	0.62182	0.52093
3831.92	0.80195	0.62059	0.51862
3833.85	0.80381	0.6208	0.52107
3835.78	0.8038	0.62085	0.52243
3837.71	0.79977	0.62014	0.51645
3839.64	0.79858	0.61987	0.51414
3841.57	0.79921	0.62011	0.51605
3843.49	0.79883	0.61959	0.51466
3845.42	0.79874	0.61986	0.51503
3847.35	0.80101	0.62108	0.51891
3849.28	0.80557	0.62217	0.52528
3851.21	0.80739	0.62356	0.53072
3853.14	0.79265	0.61988	0.50962
3855.07	0.79041	0.61774	0.50434
3856.99	0.79573	0.6195	0.51261
3858.92	0.79867	0.62091	0.51787
3860.85	0.7989	0.62114	0.5191
3862.78	0.79808	0.62073	0.51805
3864.71	0.79603	0.61934	0.51356
3866.64	0.80026	0.62049	0.51978
3868.57	0.79929	0.62047	0.51891
3870.49	0.79549	0.61852	0.51044
3872.42	0.79677	0.61961	0.51572
3874.35	0.79491	0.6189	0.51198
3876.28	0.79814	0.61975	0.51615
3878.21	0.79949	0.62061	0.5202
3880.14	0.79539	0.61866	0.51365
3882.07	0.79742	0.61871	0.51496
3883.99	0.79737	0.61951	0.51647
3885.92	0.79237	0.61767	0.50769
3887.85	0.79669	0.61903	0.51557
3889.78	0.79642	0.6202	0.51808
3891.71	0.79262	0.61895	0.51077
3893.64	0.79404	0.619	0.51166
3895.56	0.79755	0.61908	0.51702
3897.49	0.79826	0.6192	0.51944
3899.42	0.7961	0.61868	0.51616
3901.35	0.79597	0.61874	0.51467
3903.28	0.7924	0.61835	0.5104
3905.21	0.78919	0.61774	0.50798
3907.14	0.79109	0.61871	0.51177
3909.06	0.79313	0.61963	0.51331
3910.99	0.79349	0.61962	0.513
3912.92	0.79521	0.61956	0.51479
3914.85	0.79529	0.61938	0.51588
3916.78	0.79266	0.61834	0.51258
3918.71	0.79275	0.61761	0.51223
3920.64	0.79305	0.61782	0.51337
3922.56	0.79298	0.61824	0.51463
3924.49	0.79117	0.61795	0.51223
3926.42	0.79185	0.61784	0.51273
3928.35	0.79301	0.61811	0.5147
3930.28	0.79273	0.61801	0.51459
3932.21	0.79099	0.61767	0.51204
3934.13	0.79046	0.61767	0.51162
3936.06	0.79073	0.61802	0.51315
3937.99	0.7915	0.61789	0.5136
3939.92	0.79256	0.61805	0.51506
3941.85	0.79131	0.61777	0.51348
3943.78	0.79076	0.61769	0.51196
3945.7	0.79141	0.61873	0.51397
3947.63	0.79087	0.61899	0.51281
3949.56	0.79008	0.61791	0.51146
3951.49	0.7896	0.61733	0.51178
3953.42	0.79034	0.61744	0.5125
3955.35	0.79141	0.61779	0.51255
3957.28	0.79093	0.61782	0.51245
3959.2	0.78996	0.6176	0.51257
3961.13	0.78935	0.6178	0.51172
3963.06	0.78873	0.61774	0.51146
3964.99	0.78891	0.61762	0.51332
3966.92	0.78938	0.61732	0.51356
3968.85	0.79009	0.61726	0.5132
3970.78	0.78976	0.61812	0.51298
3972.7	0.78995	0.61837	0.513
3974.63	0.79016	0.61799	0.51252
3976.56	0.78979	0.61768	0.51174
3978.49	0.78898	0.6178	0.51245
3980.42	0.78785	0.61822	0.5132
3982.35	0.78787	0.61802	0.51243
3984.28	0.78815	0.61738	0.51226
3986.2	0.78822	0.61746	0.51238
3988.13	0.78822	0.6178	0.51223
3990.06	0.78803	0.61734	0.51244
3991.99	0.78762	0.61653	0.51279
3993.92	0.78739	0.61617	0.51204
3995.85	0.7878	0.61623	0.51194
3997.77	0.78816	0.61697	0.513
3999.7	0.7869	0.61785	0.5132

## Sheet: Figure 5b
Figure 5	(b) solid state circular dichroism spectra of dry CALB, LGA1, LGA2, LGA3 and CALB in a phosphate buffer
Wavelength (nm)	θ×10-3 (deg cm2 dmol-1)
	CALB powder	LGA1	LGA2	LGA3	CALB in PB buffer
250	-0.56544	-0.08497	-0.33965	-0.16468	-0.78878
249	-0.56254	-0.1151	-0.43	-0.18893	-0.82244
248	-0.61381	-0.16993	-0.51949	-0.25308	-0.86172
247	-0.60778	-0.24383	-0.58497	-0.35657	-0.93145
246	-0.60989	-0.33495	-0.67137	-0.46733	-1.03142
245	-0.62739	-0.44706	-0.7556	-0.6055	-1.16826
244	-0.70182	-0.55093	-0.84995	-0.73365	-1.25114
243	-0.725	-0.61952	-0.97574	-0.91176	-1.33108
242	-0.77495	-0.73827	-1.15312	-1.09825	-1.43577
241	-0.79166	-0.85308	-1.34275	-1.27927	-1.55414
240	-0.80963	-0.99557	-1.54391	-1.47565	-1.69825
239	-0.78537	-1.11128	-1.76413	-1.70195	-1.82199
238	-0.81645	-1.28274	-1.96854	-1.9663	-1.97608
237	-0.89336	-1.43771	-2.18534	-2.24101	-2.14312
236	-0.95295	-1.6066	-2.35914	-2.4842	-2.35412
235	-0.96898	-1.77631	-2.57835	-2.75891	-2.46781
234	-1.02858	-1.96279	-2.77709	-2.9453	-2.67081
233	-1.08282	-2.10911	-2.99948	-3.20537	-2.85565
232	-1.12585	-2.28089	-3.21344	-3.38216	-3.03654
231	-1.12974	-2.38738	-3.31383	-3.58529	-3.19693
230	-1.18512	-2.50682	-3.4273	-3.72443	-3.4888
229	-1.1872	-2.57537	-3.50282	-3.88728	-3.6832
228	-1.13969	-2.66957	-3.60522	-4.03632	-3.94898
227	-1.14179	-2.72174	-3.65338	-4.1375	-4.14757
226	-1.20321	-2.77095	-3.70139	-4.19145	-4.29087
225	-1.22747	-2.85119	-3.74294	-4.24845	-4.45133
224	-1.21814	-2.93082	-3.78926	-4.27707	-4.49864
223	-1.25478	-2.97089	-3.79486	-4.35555	-4.53472
222	-1.26716	-2.96635	-3.77769	-4.36401	-4.4545
221	-1.23771	-2.97155	-3.69374	-4.39561	-4.38499
220	-1.2075	-2.93572	-3.63027	-4.32367	-4.34685
219	-1.21027	-2.89506	-3.54255	-4.24363	-4.27269
218	-1.19081	-2.82849	-3.47134	-4.10822	-4.2286
217	-1.18531	-2.79245	-3.35444	-4.00099	-4.14071
216	-1.19775	-2.77679	-3.26799	-3.91571	-4.0857
215	-1.24323	-2.76237	-3.20293	-3.83121	-4.00721
214	-1.21239	-2.73281	-3.18229	-3.81176	-4.02201
213	-1.18833	-2.78365	-3.27007	-3.8733	-4.09032
212	-1.18066	-2.83756	-3.42287	-3.94951	-4.12778
211	-1.17077	-2.96894	-3.51514	-4.03923	-4.1436
210	-1.16781	-3.12741	-3.63477	-4.24327	-4.16078
209	-1.16759	-3.32131	-3.79368	-4.35788	-4.14994
208	-1.13314	-3.33773	-3.83254	-4.47889	-4.08215
207	-1.00536	-3.29002	-3.91516	-4.43235	-3.95355
206	-0.8933	-3.16083	-3.91258	-4.32882	-3.73202
205	-0.74856	-2.94111	-3.84569	-4.18044	-3.37638
204	-0.59751	-2.64638	-3.71561	-3.88347	-2.87546
203	-0.44041	-2.26968	-3.56542	-3.5159	-2.18337
202	-0.2065	-1.89321	-3.35435	-3.10136	-1.34378
201	0.08975	-1.4242	-3.1018	-2.66118	-0.46922
200	0.31571	-1.05982	-2.90468	-2.14441	0.57027

## Sheet: Figure 5c
Figure 5	(c) relative activity of LGA1, LGA2 and LGA3
	Relative activity (%)				standard error
	1	2	3	AVE.
LGA1	67.1	55.8	61	61.3	4.6
LGA2	75.2	73.5	80.5	76.4	3
LGA3	100	100	100	100	0

## Sheet: Figure 5d
Figure 5	(d) TGA results for LGA3, CALB and GO
Temperature (oC)	Value (%)
	GO	CALB	LGA
79	99.3939	99.5807	99.7854
79.1667	99.3919	99.5793	99.7844
79.3333	99.39	99.578	99.7834
79.5	99.3884	99.5767	99.7824
79.6667	99.387	99.5756	99.7815
79.8333	99.3859	99.5749	99.7807
80	99.3855	99.5742	99.7799
80	99.3848	99.5734	99.7791
80	99.3841	99.5726	99.7785
80	99.3832	99.5717	99.7776
80	99.3821	99.5704	99.7767
80	99.3804	99.5688	99.7757
80	99.3786	99.5672	99.7746
80	99.3765	99.5647	99.7734
80	99.3734	99.5627	99.7723
80	99.3709	99.5608	99.7711
80	99.3686	99.5589	99.7698
80	99.3664	99.5572	99.7685
80	99.3642	99.5555	99.7674
80	99.3625	99.554	99.7662
80	99.3606	99.5524	99.7652
80	99.3588	99.5512	99.7641
80	99.357	99.5498	99.763
80	99.3554	99.5485	99.762
80	99.3537	99.5472	99.7611
80	99.352	99.546	99.7601
80	99.3503	99.5448	99.7592
80	99.3488	99.5436	99.7583
80	99.3473	99.5424	99.7574
80	99.3458	99.5413	99.7565
80	99.3443	99.5402	99.7557
80	99.3431	99.5391	99.7548
80	99.3418	99.5379	99.754
80	99.3405	99.5368	99.7532
80	99.3391	99.5357	99.7524
80	99.3379	99.5346	99.7515
80	99.3365	99.5335	99.7507
80	99.3352	99.5324	99.7499
80	99.3338	99.5313	99.7491
80	99.3323	99.5302	99.7483
80	99.331	99.5291	99.7475
80	99.3297	99.5279	99.7468
80	99.3285	99.5268	99.746
80	99.3272	99.5256	99.7452
80	99.3259	99.5245	99.7444
80	99.3245	99.5233	99.7437
80	99.323	99.5222	99.7429
80	99.3215	99.5211	99.7421
80	99.3201	99.52	99.7414
80	99.3188	99.519	99.7407
80	99.3176	99.518	99.7399
80	99.3164	99.5171	99.7392
80	99.3154	99.5161	99.7385
80	99.3143	99.5152	99.7378
80	99.3131	99.5143	99.7371
80	99.3119	99.5133	99.7364
80	99.3107	99.5124	99.7357
80	99.3095	99.5114	99.7351
80	99.3083	99.5104	99.7344
80	99.3071	99.5095	99.7337
80	99.3058	99.5086	99.7331
80	99.3046	99.5077	99.7325
80	99.3033	99.5069	99.7318
80	99.3021	99.506	99.7312
80	99.3009	99.5051	99.7306
80	99.2998	99.5042	99.7299
80	99.2987	99.5031	99.7293
80	99.2976	99.5022	99.7287
80	99.2968	99.5012	99.7281
80	99.296	99.5003	99.7275
80	99.2953	99.4995	99.727
80	99.2946	99.4986	99.7264
80	99.2939	99.4977	99.7259
80	99.2932	99.4968	99.7254
80	99.2923	99.4959	99.7249
80	99.2914	99.495	99.7244
80	99.2903	99.4941	99.7239
80	99.2892	99.4933	99.7234
80	99.2881	99.4925	99.7229
80	99.287	99.4917	99.7225
80	99.2858	99.491	99.722
80	99.2847	99.4903	99.7215
80	99.2837	99.4897	99.7211
80	99.2827	99.489	99.7206
80	99.2818	99.4884	99.7202
80	99.2811	99.4878	99.7197
80	99.2805	99.4872	99.7193
80	99.2798	99.4867	99.7189
80	99.2792	99.4861	99.7185
80	99.2788	99.4856	99.7181
80	99.2782	99.485	99.7178
80	99.2776	99.4844	99.7174
80	99.2771	99.4838	99.7171
80	99.2765	99.4831	99.7167
80	99.276	99.4825	99.7164
80	99.2754	99.4819	99.716
80	99.2749	99.4813	99.7157
80	99.2744	99.4807	99.7154
80	99.2739	99.4802	99.715
80	99.2734	99.4797	99.7147
80	99.2728	99.4792	99.7144
80	99.2724	99.4787	99.7141
80	99.272	99.4783	99.7138
80	99.2715	99.478	99.7135
80	99.2711	99.4776	99.7131
80	99.2707	99.4772	99.7128
80	99.2701	99.4768	99.7125
80	99.2695	99.4764	99.7122
80	99.2688	99.4759	99.7118
80	99.2679	99.4755	99.7115
80	99.2672	99.4751	99.7112
80	99.2664	99.4746	99.7109
80	99.2657	99.4741	99.7105
80	99.265	99.4736	99.7103
80	99.2643	99.4731	99.71
80	99.2636	99.4725	99.7097
80	99.263	99.4719	99.7094
80	99.2623	99.4713	99.7091
80	99.2618	99.4707	99.7088
80	99.2613	99.47	99.7085
80	99.2608	99.4694	99.7082
80	99.2603	99.4688	99.7079
80	99.26	99.4682	99.7077
80	99.2596	99.4678	99.7074
80	99.2592	99.4672	99.7072
80	99.2588	99.4667	99.7069
80	99.2584	99.4662	99.7066
80	99.2579	99.4656	99.7063
80	99.2575	99.4651	99.706
80	99.257	99.4646	99.7057
80	99.2564	99.4642	99.7054
80	99.2558	99.4637	99.7052
80	99.2552	99.4633	99.7049
80	99.2547	99.4628	99.7047
80	99.2541	99.4624	99.7044
80	99.2536	99.4619	99.7041
80	99.2531	99.4613	99.7039
80	99.2526	99.4608	99.7036
80	99.2522	99.4604	99.7034
80	99.2518	99.4598	99.7032
80	99.2514	99.4593	99.7029
80	99.2509	99.4588	99.7027
80	99.2505	99.4583	99.7025
80	99.25	99.4579	99.7022
80	99.2496	99.4574	99.702
80	99.2492	99.4569	99.7018
80	99.2488	99.4565	99.7017
80	99.2483	99.4561	99.7015
80	99.2479	99.4558	99.7013
80	99.2475	99.4555	99.7012
80	99.2472	99.4553	99.701
80	99.2468	99.4552	99.7008
80	99.2463	99.455	99.7007
80	99.246	99.4549	99.7005
80	99.2456	99.4547	99.7004
80	99.2453	99.4545	99.7002
80	99.245	99.4542	99.7001
80	99.2447	99.4539	99.6999
80	99.2443	99.4536	99.6997
80	99.2441	99.4531	99.6996
80	99.2439	99.4527	99.6994
80	99.2437	99.4524	99.6993
80	99.2435	99.4521	99.6992
80	99.2434	99.4519	99.699
80	99.2432	99.4516	99.6989
80	99.2431	99.4513	99.6987
80	99.2429	99.451	99.6986
80	99.2427	99.4507	99.6984
80	99.2424	99.4505	99.6983
80	99.2421	99.4502	99.6982
80	99.2418	99.4499	99.698
80	99.2413	99.4496	99.6979
80	99.2408	99.4493	99.6977
80	99.2404	99.449	99.6976
80	99.24	99.4487	99.6974
80	99.2395	99.4484	99.6973
80	99.2391	99.4481	99.6971
80	99.2388	99.4479	99.697
80	99.2385	99.4476	99.6969
80	99.2384	99.4474	99.6967
80	99.2382	99.4473	99.6966
80	99.2379	99.4471	99.6965
80	99.2376	99.4469	99.6964
80	99.2373	99.4467	99.6963
80	99.2368	99.4465	99.6962
80	99.2364	99.4462	99.6961
80	99.236	99.446	99.696
80	99.2357	99.4457	99.6959
80	99.2355	99.4454	99.6957
80	99.2352	99.4451	99.6956
80	99.2349	99.4448	99.6954
80	99.2346	99.4446	99.6953
80	99.2344	99.4443	99.6952
80	99.2341	99.444	99.695
80	99.2337	99.4436	99.6949
80	99.2333	99.4432	99.6947
80	99.2328	99.4428	99.6946
80	99.2324	99.4424	99.6945
80	99.2321	99.4422	99.6943
80	99.2318	99.4419	99.6942
80	99.2316	99.4418	99.694
80	99.2315	99.4416	99.6939
80	99.2314	99.4413	99.6937
80	99.2314	99.4411	99.6936
80	99.2315	99.4409	99.6935
80	99.2315	99.4406	99.6934
80	99.2315	99.4404	99.6933
80	99.2315	99.4402	99.6931
80	99.2314	99.4399	99.693
80	99.2313	99.4398	99.6928
80	99.2313	99.4396	99.6927
80	99.2312	99.4394	99.6926
80	99.231	99.4392	99.6925
80	99.2309	99.439	99.6924
80	99.2306	99.4388	99.6924
80	99.2304	99.4386	99.6923
80	99.2302	99.4384	99.6922
80	99.2298	99.4382	99.6921
80	99.2294	99.438	99.6921
80	99.2292	99.4378	99.692
80	99.2289	99.4377	99.692
80	99.2288	99.4374	99.6919
80	99.2287	99.4372	99.6918
80	99.2286	99.4369	99.6917
80	99.2286	99.4366	99.6916
80	99.2288	99.4363	99.6915
80	99.2289	99.436	99.6914
80	99.229	99.4357	99.6913
80	99.2291	99.4355	99.6913
80	99.2292	99.4353	99.6912
80	99.2291	99.4351	99.6911
80	99.229	99.435	99.6911
80	99.2288	99.4347	99.691
80	99.2284	99.4345	99.6909
80	99.2281	99.4343	99.6908
80	99.2279	99.4341	99.6907
80	99.2276	99.4339	99.6905
80	99.2273	99.4337	99.6904
80	99.2271	99.4335	99.6903
80	99.2268	99.4333	99.6902
80	99.2267	99.4333	99.6901
80	99.2267	99.4332	99.69
80	99.2267	99.4332	99.6899
80	99.2267	99.4332	99.6899
80	99.2267	99.4332	99.6899
80	99.2267	99.4332	99.6899
80	99.2267	99.4333	99.6898
80	99.2267	99.4333	99.6898
80	99.2266	99.4333	99.6898
80	99.2265	99.4333	99.6897
80	99.2263	99.4331	99.6897
80	99.2263	99.4329	99.6897
80	99.2262	99.4327	99.6897
80	99.2262	99.4325	99.6896
80	99.2262	99.4321	99.6896
80	99.226	99.4318	99.6895
80	99.2258	99.4316	99.6895
80	99.2257	99.4313	99.6894
80	99.2254	99.4312	99.6893
80	99.2252	99.4311	99.6893
80	99.2251	99.4309	99.6892
80	99.2249	99.4307	99.6892
80	99.2248	99.4306	99.6891
80	99.2246	99.4304	99.6891
80	99.2244	99.4303	99.6891
80	99.2242	99.4302	99.689
80	99.2237	99.4301	99.689
80	99.2227	99.43	99.6889
80	99.2211	99.4299	99.6888
80	99.2194	99.4299	99.6887
80	99.2174	99.4298	99.6887
80	99.2163	99.4297	99.6886
80	99.2154	99.4296	99.6886
80	99.2149	99.4295	99.6885
80	99.2155	99.4293	99.6885
80	99.2159	99.429	99.6884
80	99.2163	99.4288	99.6884
80	99.2168	99.4285	99.6883
80	99.2179	99.4284	99.6882
80	99.2185	99.4282	99.6882
80	99.219	99.428	99.6881
80	99.2195	99.4279	99.688
80	99.2199	99.4278	99.6879
80	99.2199	99.4279	99.6878
80	99.2199	99.4278	99.6877
80	99.22	99.4278	99.6876
80	99.22	99.4276	99.6875
80	99.2198	99.4274	99.6874
80	99.2197	99.4272	99.6874
80	99.2196	99.427	99.6873
80	99.2195	99.4269	99.6873
80	99.2195	99.4266	99.6872
80	99.2194	99.4264	99.6872
80	99.2194	99.4262	99.6872
80	99.2192	99.426	99.6871
80	99.2192	99.4258	99.6871
80	99.2191	99.4257	99.687
80	99.2191	99.4256	99.687
80	99.219	99.4254	99.6869
80	99.2189	99.4253	99.6869
80	99.2188	99.4252	99.6868
80	99.2189	99.4252	99.6868
80	99.219	99.4251	99.6868
80	99.2192	99.425	99.6867
80	99.2193	99.4249	99.6867
80	99.2193	99.4249	99.6867
80	99.2192	99.4248	99.6866
80	99.219	99.4247	99.6866
80	99.2188	99.4247	99.6865
80	99.2185	99.4246	99.6865
80	99.2182	99.4245	99.6864
80	99.2177	99.4243	99.6864
80	99.2173	99.4241	99.6863
80	99.2171	99.424	99.6863
80	99.2168	99.4238	99.6862
80	99.2168	99.4237	99.6862
80	99.2168	99.4235	99.6861
80	99.2168	99.4234	99.686
80	99.2168	99.4232	99.686
80	99.2169	99.4232	99.6859
80	99.2169	99.4231	99.6858
80	99.2168	99.423	99.6858
80	99.2167	99.4229	99.6857
80	99.2165	99.4228	99.6857
80	99.2164	99.4227	99.6857
80	99.2162	99.4225	99.6856
80	99.216	99.4223	99.6856
80	99.2158	99.4222	99.6855
80	99.2157	99.422	99.6855
80	99.2156	99.4217	99.6854
80	99.2155	99.4215	99.6853
80	99.2156	99.4213	99.6853
80	99.2156	99.4212	99.6852
80	99.2155	99.4211	99.6851
80	99.2156	99.421	99.6851
80	99.2156	99.4209	99.6851
80	99.2156	99.4209	99.685
80	99.2156	99.4209	99.685
80	99.2156	99.4209	99.6849
80	99.2157	99.4208	99.6849
80	99.2156	99.4207	99.6849
80	99.2155	99.4205	99.6849
80	99.2154	99.4203	99.6848
80	99.2151	99.42	99.6848
80	99.2149	99.4197	99.6847
80	99.2147	99.4193	99.6846
80	99.2144	99.419	99.6845
80	99.2142	99.4188	99.6844
80	99.2138	99.4186	99.6844
80	99.2136	99.4186	99.6843
80	99.2133	99.4185	99.6842
80	99.2131	99.4185	99.6842
80	99.2127	99.4184	99.6841
80	99.2124	99.4185	99.6841
80	99.212	99.4185	99.6841
80	99.2117	99.4185	99.6841
80	99.2115	99.4185	99.684
80	99.2114	99.4184	99.6841
80	99.2114	99.4184	99.6841
80	99.2115	99.4184	99.6841
80	99.212	99.4184	99.6841
80	99.2122	99.4184	99.6842
80	99.2125	99.4184	99.6842
80	99.2126	99.4184	99.6842
80	99.2127	99.4184	99.6843
80	99.2127	99.4183	99.6842
80	99.2126	99.4183	99.6842
80	99.2125	99.4182	99.6842
80	99.2122	99.4181	99.6841
80	99.2121	99.4181	99.684
80	99.2121	99.4179	99.684
80	99.2121	99.4177	99.6839
80	99.2122	99.4176	99.6838
80	99.2123	99.4175	99.6837
80	99.2124	99.4173	99.6836
80	99.2125	99.4172	99.6835
80	99.2127	99.4171	99.6835
80	99.2128	99.417	99.6834
80	99.2129	99.417	99.6833
80	99.213	99.417	99.6833
80	99.213	99.4169	99.6832
80	99.213	99.4169	99.6832
80	99.2129	99.417	99.6831
80	99.2128	99.417	99.6831
80	99.2127	99.417	99.6831
80	99.2125	99.4171	99.6831
80	99.2123	99.4171	99.683
80	99.2121	99.4171	99.683
80	99.212	99.417	99.683
80	99.2118	99.4169	99.6829
80	99.2116	99.4167	99.6829
80	99.2114	99.4165	99.6828
80	99.2112	99.4163	99.6827
80	99.2108	99.4161	99.6827
80	99.2104	99.4158	99.6826
80	99.2099	99.4156	99.6826
80	99.2094	99.4154	99.6825
80	99.2087	99.4152	99.6824
80	99.2081	99.4151	99.6824
80	99.2077	99.415	99.6823
80	99.2074	99.4149	99.6822
80	99.2074	99.4148	99.6822
80	99.2074	99.4147	99.6822
80	99.2075	99.4146	99.6821
80	99.2077	99.4145	99.6821
80	99.2081	99.4143	99.682
80	99.2083	99.4142	99.682
80	99.2085	99.4141	99.682
80	99.2085	99.414	99.682
80	99.2084	99.4139	99.6819
80	99.2085	99.4139	99.6819
80	99.2085	99.4138	99.6819
80	99.2085	99.4137	99.6818
80	99.2084	99.4136	99.6818
80	99.2083	99.4135	99.6818
80	99.2082	99.4134	99.6818
80	99.2081	99.4133	99.6818
80	99.208	99.4133	99.6818
80	99.2078	99.4132	99.6818
80	99.2076	99.4132	99.6817
80	99.2074	99.4132	99.6817
80	99.2073	99.4131	99.6817
80	99.2071	99.4131	99.6817
80	99.2071	99.4131	99.6816
80	99.207	99.413	99.6816
80	99.2069	99.413	99.6815
80	99.2069	99.413	99.6815
80	99.2069	99.413	99.6815
80	99.2069	99.4129	99.6814
80	99.2069	99.4128	99.6814
80	99.2069	99.4128	99.6814
80	99.2068	99.4126	99.6814
80	99.2067	99.4125	99.6813
80	99.2066	99.4124	99.6813
80	99.2065	99.4123	99.6813
80	99.2064	99.4122	99.6813
80	99.2062	99.4121	99.6812
80	99.206	99.412	99.6812
80	99.2058	99.4119	99.6812
80	99.2057	99.4117	99.6812
80	99.2056	99.4117	99.6811
80	99.2056	99.4117	99.6811
80	99.2057	99.4117	99.6811
80	99.2058	99.4117	99.6811
80	99.206	99.4118	99.6811
80	99.2062	99.4119	99.681
80	99.2064	99.4119	99.681
80	99.2067	99.412	99.6809
80	99.2069	99.412	99.6809
80	99.2069	99.4121	99.6809
80	99.2069	99.4121	99.6808
80	99.2065	99.4122	99.6808
80	99.2061	99.4122	99.6808
80	99.2057	99.4122	99.6809
80	99.2053	99.4121	99.6809
80	99.2046	99.412	99.6809
80	99.2042	99.412	99.6809
80	99.2038	99.4119	99.6809
80	99.2036	99.4119	99.6809
80	99.2036	99.4118	99.6808
80	99.2037	99.4118	99.6808
80	99.2038	99.4118	99.6808
80	99.204	99.4117	99.6808
80	99.2044	99.4117	99.6808
80	99.2046	99.4116	99.6808
80	99.2049	99.4115	99.6808
80	99.2054	99.4113	99.6808
80	99.2058	99.4112	99.6808
80	99.2063	99.411	99.6808
80	99.2068	99.4109	99.6808
80	99.2072	99.4108	99.6808
80	99.2077	99.4108	99.6807
80	99.208	99.4107	99.6807
80	99.2082	99.4107	99.6806
80	99.2084	99.4106	99.6805
80	99.2082	99.4105	99.6804
80	99.208	99.4103	99.6803
80	99.2078	99.41	99.6802
80	99.2076	99.4099	99.6802
80	99.2073	99.4098	99.6801
80	99.2068	99.4097	99.6801
80	99.2065	99.4097	99.6801
80	99.2062	99.4097	99.6802
80	99.206	99.4096	99.6802
80	99.206	99.4096	99.6802
80	99.2059	99.4095	99.6803
80	99.2058	99.4095	99.6803
80	99.2058	99.4094	99.6803
80	99.2058	99.4094	99.6803
80	99.2058	99.4094	99.6803
80	99.2056	99.4093	99.6802
80	99.2053	99.4092	99.6802
80	99.2048	99.4092	99.6801
80	99.2044	99.4091	99.68
80	99.2041	99.4091	99.68
80	99.2039	99.409	99.6799
80	99.2037	99.4089	99.6799
80	99.2036	99.4087	99.6798
80	99.2036	99.4087	99.6798
80	99.2036	99.4086	99.6798
80	99.2038	99.4086	99.6797
80	99.2039	99.4085	99.6797
80	99.204	99.4085	99.6796
80	99.2041	99.4085	99.6796
80	99.2041	99.4085	99.6796
80	99.2041	99.4085	99.6796
80	99.204	99.4085	99.6795
80	99.2038	99.4084	99.6795
80	99.2034	99.4083	99.6795
80	99.203	99.4081	99.6794
80	99.2027	99.4079	99.6794
80	99.2024	99.4077	99.6793
80	99.2021	99.4075	99.6793
80	99.2019	99.4073	99.6792
80	99.2018	99.4072	99.6792
80	99.2017	99.4071	99.6792
80	99.2017	99.4071	99.6792
80	99.2019	99.4071	99.6792
80	99.202	99.4072	99.6792
80	99.202	99.4073	99.6792
80	99.2022	99.4073	99.6792
80	99.2023	99.4073	99.6792
80	99.2023	99.4073	99.6792
80	99.2023	99.4073	99.6792
80	99.2021	99.4073	99.6792
80	99.2018	99.4073	99.6792
80	99.2016	99.4073	99.6792
80	99.2016	99.4073	99.6793
80	99.2016	99.4074	99.6793
80	99.2017	99.4074	99.6793
80	99.2018	99.4074	99.6793
80	99.2019	99.4074	99.6793
80	99.2021	99.4074	99.6793
80	99.2024	99.4074	99.6792
80	99.2026	99.4074	99.6792
80	99.2028	99.4074	99.6792
80	99.203	99.4074	99.6792
80	99.203	99.4074	99.6792
80	99.2031	99.4074	99.6792
80	99.2032	99.4075	99.6792
80	99.2033	99.4075	99.6792
80	99.2033	99.4074	99.6792
80	99.2033	99.4074	99.6791
80	99.2033	99.4073	99.6791
80	99.2033	99.4072	99.6791
80	99.2032	99.4071	99.679
80	99.203	99.407	99.679
80	99.2029	99.4068	99.679
80	99.2028	99.4067	99.679
80	99.2027	99.4066	99.6789
80	99.2025	99.4065	99.6789
80	99.2023	99.4065	99.6789
80	99.202	99.4064	99.6789
80	99.2018	99.4062	99.6789
80	99.2014	99.4061	99.6788
80	99.2011	99.406	99.6788
80	99.2008	99.4058	99.6788
80	99.2006	99.4057	99.6788
80	99.2005	99.4056	99.6788
80	99.2004	99.4056	99.6788
80	99.2003	99.4056	99.6788
80	99.2001	99.4056	99.6789
80	99.2001	99.4056	99.6789
80	99.2001	99.4058	99.6789
80	99.2001	99.4059	99.679
80	99.2001	99.4059	99.679
80	99.2003	99.4059	99.679
80	99.2005	99.4059	99.679
80	99.2006	99.4059	99.679
80	99.2007	99.4058	99.679
80	99.2008	99.4058	99.679
80	99.2008	99.4058	99.6789
80	99.2007	99.4057	99.6789
80	99.2006	99.4056	99.6788
80	99.2002	99.4056	99.6788
80	99.2	99.4055	99.6787
80	99.1998	99.4055	99.6787
80	99.1997	99.4055	99.6786
80	99.1996	99.4055	99.6786
80	99.1995	99.4055	99.6785
80	99.1993	99.4056	99.6785
80	99.1991	99.4056	99.6784
80	99.1989	99.4056	99.6784
80	99.1986	99.4056	99.6783
80	99.1984	99.4057	99.6783
80	99.1984	99.4057	99.6783
80	99.1983	99.4057	99.6782
80	99.1985	99.4057	99.6782
80	99.1986	99.4057	99.6782
80	99.1987	99.4056	99.6781
80	99.1988	99.4054	99.6781
80	99.1989	99.4052	99.6781
80	99.199	99.4049	99.6781
80	99.199	99.4047	99.6781
80	99.199	99.4045	99.6781
80	99.1988	99.4043	99.6781
80	99.1987	99.4042	99.6781
80	99.1985	99.404	99.678
80	99.1984	99.4038	99.678
80	99.1982	99.4037	99.678
80	99.198	99.4036	99.678
80	99.1978	99.4036	99.678
80	99.1976	99.4035	99.678
80	99.1975	99.4035	99.678
80	99.1975	99.4036	99.678
80	99.1976	99.4037	99.678
80	99.1976	99.4038	99.678
80	99.1979	99.4039	99.678
80	99.1979	99.4039	99.678
80	99.1979	99.404	99.6779
80	99.1977	99.404	99.6779
80	99.1976	99.4041	99.6779
80	99.197	99.4041	99.6778
80	99.1966	99.4041	99.6778
80	99.1961	99.4041	99.6777
80	99.1957	99.4041	99.6776
80	99.1951	99.4041	99.6776
80	99.1948	99.404	99.6775
80	99.1946	99.404	99.6775
80	99.1945	99.404	99.6775
80	99.1949	99.404	99.6775
80	99.1952	99.404	99.6774
80	99.1954	99.404	99.6775
80	99.1957	99.4039	99.6775
80	99.1962	99.4039	99.6775
80	99.1965	99.4038	99.6775
80	99.1968	99.4037	99.6775
80	99.197	99.4036	99.6775
80	99.1969	99.4034	99.6775
80	99.1968	99.4034	99.6775
80	99.1966	99.4032	99.6775
80	99.1964	99.4031	99.6774
80	99.1961	99.403	99.6774
80	99.196	99.4029	99.6774
80	99.1959	99.4028	99.6774
80	99.1959	99.4029	99.6774
80	99.196	99.4029	99.6774
80	99.1961	99.4029	99.6774
80	99.1962	99.4031	99.6774
80	99.1963	99.4032	99.6774
80	99.1964	99.4032	99.6773
80	99.1966	99.4033	99.6773
80	99.1967	99.4033	99.6773
80	99.1968	99.4033	99.6772
80	99.1968	99.4033	99.6772
80	99.1967	99.4032	99.6771
80	99.1967	99.4031	99.6771
80	99.1966	99.4029	99.6771
80	99.1965	99.4028	99.6771
80	99.1964	99.4026	99.6771
80	99.1965	99.4026	99.6771
80	99.1966	99.4026	99.6771
80	99.1967	99.4026	99.6771
80	99.1971	99.4027	99.6771
80	99.1973	99.4029	99.6771
80	99.1973	99.403	99.6771
80	99.1973	99.403	99.6771
80	99.1971	99.403	99.6771
80	99.1969	99.4029	99.6771
80	99.1967	99.4029	99.6772
80	99.1966	99.4029	99.6772
80	99.1963	99.4029	99.6772
80	99.1963	99.4029	99.6772
80	99.1963	99.4028	99.6772
80	99.1963	99.4028	99.6771
80	99.1966	99.4027	99.6771
80	99.1966	99.4027	99.6771
80	99.1967	99.4025	99.677
80	99.1967	99.4024	99.6769
80	99.1967	99.4022	99.6768
80	99.1967	99.402	99.6768
80	99.1967	99.4018	99.6767
80	99.1967	99.4017	99.6767
80	99.1965	99.4016	99.6766
80	99.1964	99.4015	99.6766
80	99.1963	99.4015	99.6766
80	99.1961	99.4015	99.6765
80	99.1959	99.4015	99.6765
80	99.1957	99.4014	99.6765
80	99.1957	99.4014	99.6766
80	99.1957	99.4014	99.6766
80	99.1957	99.4014	99.6766
80	99.196	99.4014	99.6766
80	99.1961	99.4014	99.6766
80	99.1961	99.4014	99.6766
80	99.1961	99.4015	99.6766
80	99.196	99.4015	99.6766
80	99.196	99.4016	99.6766
80	99.1959	99.4016	99.6765
80	99.1957	99.4017	99.6764
80	99.1953	99.4017	99.6764
80	99.195	99.4018	99.6763
80	99.1948	99.4018	99.6762
80	99.1947	99.4018	99.6762
80	99.1945	99.4018	99.6761
80	99.1946	99.4017	99.6761
80	99.1946	99.4017	99.6761
80	99.1947	99.4017	99.6761
80	99.1952	99.4016	99.676
80	99.1954	99.4015	99.676
80	99.1955	99.4013	99.676
80	99.1957	99.4011	99.6759
80	99.1957	99.4009	99.6759
80	99.1958	99.4007	99.6758
80	99.1957	99.4005	99.6758
80	99.1956	99.4003	99.6758
80	99.1954	99.4002	99.6758
80	99.1954	99.4001	99.6758
80	99.1953	99.4001	99.6758
80	99.1953	99.4	99.6758
80	99.1953	99.3999	99.6758
80	99.1953	99.3997	99.6758
80	99.1954	99.3996	99.6758
80	99.1955	99.3994	99.6758
80	99.1955	99.3993	99.6758
80	99.1957	99.3992	99.6758
80	99.1958	99.3991	99.6758
80	99.1959	99.399	99.6757
80	99.196	99.3989	99.6757
80	99.1962	99.3988	99.6757
80	99.1963	99.3988	99.6757
80	99.1963	99.3988	99.6757
80	99.1963	99.3988	99.6757
80	99.1961	99.3988	99.6756
80	99.1959	99.3988	99.6756
80	99.1957	99.3989	99.6755
80	99.1956	99.399	99.6755
80	99.1953	99.399	99.6754
80	99.1951	99.3991	99.6753
80	99.195	99.3992	99.6753
80	99.1949	99.3992	99.6752
80	99.195	99.3992	99.6752
80	99.195	99.3991	99.6751
80	99.195	99.399	99.6751
80	99.195	99.399	99.6751
80	99.1952	99.3989	99.6752
80	99.1954	99.3989	99.6752
80	99.1956	99.3989	99.6753
80	99.1958	99.3989	99.6754
80	99.1963	99.399	99.6754
80	99.1966	99.3992	99.6755
80	99.1968	99.3992	99.6755
80	99.1971	99.3993	99.6756
80	99.1972	99.3993	99.6756
80	99.1973	99.3992	99.6756
80	99.1973	99.3992	99.6756
80	99.1972	99.3991	99.6755
80	99.197	99.3989	99.6755
80	99.1966	99.3987	99.6755
80	99.1962	99.3986	99.6754
80	99.1958	99.3984	99.6754
80	99.1955	99.3983	99.6754
80	99.195	99.3982	99.6754
80	99.1948	99.3981	99.6753
80	99.1946	99.398	99.6753
80	99.1945	99.398	99.6753
80	99.1946	99.398	99.6753
80	99.1947	99.398	99.6752
80	99.1948	99.398	99.6752
80	99.1949	99.398	99.6752
80	99.1952	99.3981	99.6752
80	99.1953	99.3982	99.6752
80	99.1955	99.3983	99.6753
80	99.1956	99.3985	99.6753
80	99.1956	99.3986	99.6753
80	99.1956	99.3988	99.6753
80	99.1957	99.3988	99.6754
80	99.1957	99.3989	99.6754
80	99.1955	99.3989	99.6755
80	99.1955	99.3989	99.6755
80	99.1954	99.399	99.6755
80	99.1953	99.3991	99.6755
80	99.1953	99.3992	99.6756
80	99.1953	99.3992	99.6756
80	99.1953	99.3992	99.6755
80	99.1953	99.3992	99.6755
80	99.1953	99.3992	99.6754
80	99.1954	99.399	99.6754
80	99.1954	99.3989	99.6753
80	99.1953	99.3989	99.6753
80	99.1951	99.3988	99.6753
80	99.1949	99.3988	99.6753
80	99.1948	99.3988	99.6753
80	99.1947	99.3989	99.6753
80	99.1946	99.3989	99.6753
80	99.1946	99.3989	99.6753
80	99.1946	99.3988	99.6754
80	99.1946	99.3988	99.6754
80	99.1947	99.3987	99.6754
80	99.1949	99.3984	99.6753
80	99.195	99.3983	99.6753
80	99.1951	99.3981	99.6753
80	99.1951	99.3979	99.6753
80	99.1951	99.3974	99.6753
80	99.1952	99.3967	99.6753
80	99.1952	99.396	99.6753
80	99.1953	99.3955	99.6753
80	99.1954	99.3957	99.6754
80	99.1955	99.396	99.6754
80	99.1957	99.3962	99.6754
80	99.1959	99.3963	99.6754
80	99.1962	99.3973	99.6755
80	99.1964	99.3976	99.6755
80	99.1965	99.3976	99.6755
80	99.1967	99.3976	99.6755
80	99.1967	99.3968	99.6754
80	99.1968	99.3966	99.6754
80	99.1969	99.3967	99.6754
80	99.1971	99.3971	99.6753
80	99.1972	99.3976	99.6753
80	99.1974	99.3975	99.6753
80	99.1975	99.3973	99.6754
80	99.1976	99.397	99.6754
80	99.1976	99.3967	99.6755
80	99.1976	99.3966	99.6756
80	99.1976	99.3965	99.6756
80	99.1976	99.3965	99.6757
80	99.1975	99.3967	99.6757
80	99.1974	99.3968	99.6757
80	99.1974	99.3969	99.6757
80	99.1973	99.3969	99.6756
80	99.1972	99.397	99.6756
80	99.1971	99.397	99.6756
80	99.1969	99.3971	99.6756
80	99.1967	99.397	99.6756
80	99.1966	99.397	99.6755
80	99.1964	99.397	99.6755
80	99.1963	99.397	99.6755
80	99.1963	99.397	99.6754
80	99.1964	99.3969	99.6754
80	99.1965	99.3969	99.6754
80	99.1966	99.3969	99.6754
80	99.1966	99.3968	99.6755
80	99.1966	99.3968	99.6755
80	99.1966	99.3968	99.6755
80	99.1965	99.3967	99.6756
80	99.1964	99.3965	99.6756
80	99.1963	99.3962	99.6756
80	99.1961	99.3959	99.6755
80	99.196	99.3957	99.6755
80	99.1961	99.3956	99.6755
80	99.1962	99.3954	99.6754
80	99.1964	99.3952	99.6754
80	99.1969	99.395	99.6753
80	99.1973	99.3947	99.6753
80	99.1977	99.3945	99.6752
80	99.198	99.3944	99.6751
80	99.1984	99.3943	99.6751
80	99.1987	99.3942	99.6751
80	99.1989	99.3942	99.6751
80	99.199	99.3943	99.6752
80	99.1989	99.3945	99.6752
80	99.1988	99.3946	99.6753
80	99.1988	99.3949	99.6754
80	99.1986	99.395	99.6755
80	99.1984	99.395	99.6756
80	99.1982	99.3951	99.6756
80	99.1979	99.3952	99.6756
80	99.1977	99.3952	99.6756
80	99.1974	99.3952	99.6757
80	99.1971	99.3953	99.6757
80	99.1969	99.3953	99.6756
80	99.1968	99.3955	99.6756
80	99.1967	99.3956	99.6756
80	99.1966	99.3956	99.6755
80	99.1964	99.3956	99.6754
80	99.1962	99.3954	99.6754
80	99.1959	99.3953	99.6754
80	99.1956	99.3952	99.6753
80	99.1952	99.395	99.6753
80	99.1947	99.3946	99.6753
80	99.194	99.3943	99.6752
80	99.1935	99.394	99.6752
80	99.1931	99.3937	99.6751
80	99.1927	99.3935	99.6751
80	99.1925	99.3933	99.6751
80	99.1924	99.3931	99.675
80	99.1924	99.393	99.675
80	99.1922	99.3932	99.675
80	99.1919	99.3932	99.675
80	99.1914	99.3932	99.6749
80	99.1909	99.3931	99.6749
80	99.1905	99.3931	99.6749
80	99.1902	99.393	99.6749
80	99.1898	99.3928	99.6749
80	99.1896	99.3925	99.6749
80	99.1894	99.3921	99.6749
80	99.1894	99.3919	99.6749
80	99.19	99.3917	99.6749
80	99.1905	99.3916	99.6749
80	99.191	99.3916	99.6749
80	99.1916	99.3918	99.6749
80	99.1923	99.3919	99.6749
80	99.1928	99.3921	99.675
80	99.1932	99.3923	99.675
80	99.1935	99.3925	99.6751
80	99.1934	99.3928	99.6751
80	99.1934	99.393	99.6751
80	99.1933	99.3932	99.6751
80	99.193	99.3933	99.675
80	99.1925	99.3934	99.675
80	99.1923	99.3935	99.675
80	99.1922	99.3935	99.6749
80	99.1922	99.3935	99.6748
80	99.1923	99.3935	99.6748
80	99.1924	99.3934	99.6747
80	99.1926	99.3934	99.6747
80	99.1927	99.3934	99.6746
80	99.1929	99.3933	99.6746
80	99.193	99.3933	99.6745
80	99.193	99.3932	99.6745
80	99.193	99.3932	99.6745
80	99.1929	99.3932	99.6745
80	99.1927	99.3931	99.6745
80	99.1926	99.3931	99.6745
80	99.1924	99.3931	99.6745
80	99.1922	99.393	99.6745
80	99.192	99.393	99.6745
80	99.1918	99.3929	99.6745
80	99.1916	99.3927	99.6745
80	99.1916	99.3925	99.6745
80	99.1915	99.3924	99.6746
80	99.1914	99.3926	99.6746
80	99.1914	99.3927	99.6746
80	99.1914	99.3926	99.6746
80	99.1915	99.3925	99.6746
80	99.1916	99.3924	99.6746
80	99.1917	99.3922	99.6746
80	99.1918	99.392	99.6746
80	99.1919	99.392	99.6746
80	99.1921	99.392	99.6746
80	99.1923	99.392	99.6746
80	99.1924	99.3922	99.6746
80	99.1926	99.3923	99.6747
80	99.1928	99.3924	99.6747
80	99.1929	99.3924	99.6747
80	99.193	99.3923	99.6747
80	99.193	99.3922	99.6746
80	99.193	99.3921	99.6746
80	99.1929	99.392	99.6745
80	99.1927	99.3917	99.6745
80	99.1924	99.3916	99.6745
80	99.1919	99.3915	99.6744
80	99.1916	99.3914	99.6744
80	99.1912	99.3914	99.6744
80	99.1909	99.3913	99.6743
80	99.1907	99.3911	99.6743
80	99.1904	99.3908	99.6743
80	99.1904	99.3904	99.6743
80	99.1903	99.3903	99.6743
80	99.1907	99.3906	99.6743
80	99.1909	99.3909	99.6743
80	99.1912	99.3913	99.6743
80	99.1914	99.3916	99.6743
80	99.1917	99.3918	99.6743
80	99.192	99.392	99.6743
80	99.1922	99.3921	99.6744
80	99.1924	99.3922	99.6744
80	99.1924	99.3922	99.6744
80	99.1924	99.3923	99.6744
80	99.1924	99.3921	99.6745
80	99.1924	99.3919	99.6745
80	99.1922	99.3919	99.6745
80	99.1919	99.3918	99.6746
80	99.1914	99.3915	99.6746
80	99.1908	99.3914	99.6746
80	99.19	99.3912	99.6747
80	99.1895	99.3911	99.6747
80	99.1894	99.391	99.6747
80	99.1894	99.3909	99.6747
80	99.1898	99.3908	99.6747
80	99.1901	99.3907	99.6747
80	99.1904	99.3907	99.6747
80	99.1907	99.3906	99.6747
80	99.1909	99.3906	99.6746
80	99.1912	99.3906	99.6746
80	99.1913	99.3906	99.6745
80	99.1913	99.3906	99.6745
80	99.1912	99.3906	99.6745
80	99.1908	99.3906	99.6744
80	99.1905	99.3906	99.6744
80	99.1901	99.3906	99.6744
80	99.1898	99.3905	99.6744
80	99.1894	99.3904	99.6743
80	99.1891	99.3903	99.6743
80	99.1889	99.3903	99.6742
80	99.1888	99.3902	99.6742
80	99.1889	99.3901	99.6741
80	99.1888	99.3899	99.6741
80	99.1887	99.3898	99.6741
80	99.1886	99.3897	99.6741
80	99.1885	99.3895	99.6741
80	99.1884	99.3894	99.6741
80	99.1882	99.3894	99.6741
80	99.188	99.3893	99.6741
80	99.1877	99.3893	99.6741
80	99.1874	99.3892	99.6741
80	99.1873	99.3891	99.674
80	99.1871	99.3889	99.674
80	99.187	99.3887	99.674
80	99.187	99.3885	99.6739
80	99.187	99.3884	99.6739
80	99.1871	99.3884	99.6738
80	99.1875	99.3884	99.6738
80	99.1877	99.3885	99.6737
80	99.188	99.3886	99.6737
80	99.1882	99.3886	99.6737
80	99.1886	99.3886	99.6737
80	99.189	99.3886	99.6737
80	99.1895	99.3886	99.6737
80	99.1901	99.3886	99.6738
80	99.1909	99.3886	99.6738
80	99.1915	99.3885	99.6738
80	99.1919	99.3885	99.6739
80	99.1923	99.3885	99.6739
80	99.1924	99.3884	99.6739
80	99.1925	99.3883	99.674
80	99.1926	99.3882	99.674
80	99.1927	99.388	99.6739
80	99.1924	99.3879	99.6739
80	99.1923	99.3877	99.6738
80	99.192	99.3877	99.6738
80	99.1917	99.3876	99.6737
80	99.1913	99.3876	99.6737
80	99.1911	99.3875	99.6737
80	99.1909	99.3873	99.6737
80	99.1908	99.3872	99.6737
80	99.1909	99.3871	99.6737
80	99.191	99.3868	99.6737
80	99.1911	99.3868	99.6737
80	99.1912	99.3867	99.6737
80	99.1916	99.3867	99.6737
80	99.1918	99.3867	99.6737
80	99.192	99.3867	99.6736
80	99.1921	99.3866	99.6736
80	99.1921	99.3865	99.6736
80	99.1922	99.3864	99.6736
80	99.1923	99.3864	99.6736
80	99.1923	99.3865	99.6736
80	99.1923	99.3865	99.6736
80	99.1922	99.3867	99.6736
80	99.1921	99.3867	99.6735
80	99.192	99.3867	99.6735
80	99.1919	99.3868	99.6735
80	99.1917	99.3867	99.6735
80	99.1916	99.3866	99.6735
80	99.1914	99.3866	99.6735
80	99.1912	99.3866	99.6735
80	99.191	99.3865	99.6734
80	99.1908	99.3865	99.6734
80	99.1906	99.3864	99.6734
80	99.1903	99.3863	99.6734
80	99.19	99.3863	99.6733
80	99.1897	99.3861	99.6733
80	99.1893	99.386	99.6733
80	99.189	99.3859	99.6733
80	99.1887	99.3859	99.6732
80	99.1884	99.3858	99.6732
80	99.1881	99.3858	99.6732
80	99.1878	99.3858	99.6732
80	99.1876	99.3858	99.6733
80	99.1874	99.386	99.6733
80	99.1873	99.386	99.6734
80	99.1872	99.3861	99.6734
80	99.1871	99.3861	99.6734
80	99.187	99.3862	99.6734
80	99.1868	99.3862	99.6734
80	99.1867	99.3861	99.6733
80	99.1865	99.3861	99.6733
80	99.1865	99.3859	99.6732
80	99.1864	99.3859	99.6732
80	99.1865	99.3858	99.6732
80	99.1865	99.3858	99.6732
80	99.1865	99.3859	99.6732
80	99.1865	99.386	99.6732
80	99.1863	99.3861	99.6732
80	99.1862	99.3862	99.6732
80	99.186	99.3865	99.6732
80	99.1859	99.3867	99.6733
80	99.1858	99.3868	99.6734
80	99.1858	99.3869	99.6734
80	99.1859	99.387	99.6735
80	99.1859	99.3869	99.6735
80	99.1859	99.387	99.6735
80	99.186	99.387	99.6735
80	99.186	99.387	99.6735
80	99.1859	99.3869	99.6735
80	99.1859	99.3868	99.6735
80	99.1858	99.3868	99.6734
80	99.1858	99.3867	99.6734
80	99.1858	99.3865	99.6733
80	99.1858	99.3864	99.6733
80	99.1859	99.3863	99.6733
80	99.186	99.3862	99.6732
80	99.186	99.386	99.6732
80	99.186	99.3859	99.6732
80	99.1861	99.3858	99.6732
80	99.1861	99.3856	99.6732
80	99.1862	99.3855	99.6731
80	99.1863	99.3854	99.6731
80	99.1863	99.3854	99.6731
80	99.1864	99.3853	99.6731
80	99.1866	99.3854	99.6731
80	99.1868	99.3855	99.6731
80	99.1869	99.3856	99.6731
80	99.187	99.3857	99.6731
80	99.1872	99.3858	99.6732
80	99.1873	99.3859	99.6732
80	99.1873	99.3861	99.6732
80	99.1874	99.3863	99.6732
80	99.1873	99.3864	99.6732
80	99.1873	99.3865	99.6732
80	99.1873	99.3865	99.6732
80	99.1873	99.3865	99.6732
80	99.1873	99.3864	99.6732
80	99.1872	99.3862	99.6732
80	99.1871	99.3861	99.6732
80	99.187	99.3859	99.6732
80	99.1868	99.3857	99.6732
80	99.1867	99.3855	99.6731
80	99.1867	99.3853	99.6731
80	99.1867	99.3851	99.6731
80	99.1868	99.3851	99.673
80	99.1869	99.385	99.6729
80	99.187	99.385	99.6729
80	99.1871	99.3848	99.6728
80	99.1874	99.3848	99.6727
80	99.1875	99.3848	99.6727
80	99.1876	99.3847	99.6727
80	99.1877	99.3847	99.6727
80	99.1877	99.3845	99.6727
80	99.1878	99.3844	99.6727
80	99.1878	99.3843	99.6727
80	99.1878	99.3842	99.6727
80	99.1877	99.3841	99.6727
80	99.1877	99.3841	99.6727
80	99.1877	99.384	99.6727
80	99.1877	99.3839	99.6727
80	99.1878	99.3839	99.6727
80	99.1879	99.3838	99.6727
80	99.1879	99.3837	99.6728
80	99.1878	99.3836	99.6728
80	99.1877	99.3834	99.6728
80	99.1874	99.3833	99.6728
80	99.1871	99.3832	99.6728
80	99.1868	99.3831	99.6728
80	99.1865	99.383	99.6728
80	99.186	99.383	99.6728
80	99.1857	99.3829	99.6728
80	99.1855	99.3829	99.6728
80	99.1853	99.3828	99.6728
80	99.1851	99.3827	99.6727
80	99.1848	99.3828	99.6727
80	99.1843	99.3828	99.6727
80	99.1838	99.3829	99.6726
80	99.1832	99.383	99.6726
80	99.1829	99.383	99.6726
80	99.183	99.3829	99.6726
80	99.1832	99.3829	99.6726
80	99.1839	99.3826	99.6726
80	99.1843	99.3824	99.6726
80	99.1846	99.3821	99.6726
80	99.185	99.382	99.6725
80	99.1853	99.3818	99.6725
80	99.1855	99.3816	99.6725
80	99.1856	99.3814	99.6724
80	99.1856	99.3812	99.6724
80	99.1853	99.3811	99.6723
80	99.185	99.381	99.6723
80	99.1845	99.3809	99.6722
80	99.1841	99.3809	99.6722
80	99.1836	99.3809	99.6722
80	99.1832	99.381	99.6721
80	99.183	99.3811	99.6721
80	99.183	99.3812	99.6721
80	99.1831	99.3815	99.6721
80	99.1836	99.3816	99.6721
80	99.1838	99.3818	99.6721
80	99.1838	99.3819	99.6722
80	99.1837	99.382	99.6722
80	99.1831	99.3821	99.6722
80	99.1827	99.3821	99.6722
80	99.1825	99.3821	99.6722
80	99.1825	99.3821	99.6723
80	99.1824	99.3821	99.6723
80	99.1825	99.382	99.6723
80	99.1827	99.382	99.6723
80	99.1829	99.382	99.6724
80	99.1835	99.3819	99.6724
80	99.1837	99.3819	99.6724
80	99.1837	99.3818	99.6724
80	99.1838	99.3818	99.6724
80	99.1835	99.3818	99.6723
80	99.1833	99.3817	99.6723
80	99.1832	99.3817	99.6723
80	99.183	99.3817	99.6723
80	99.183	99.3818	99.6723
80	99.1829	99.3819	99.6723
80	99.1827	99.3819	99.6723
80	99.1825	99.3819	99.6724
80	99.1824	99.382	99.6724
80	99.1825	99.3821	99.6724
80	99.1825	99.3821	99.6724
80	99.1826	99.382	99.6723
80	99.1828	99.382	99.6723
80	99.1831	99.382	99.6723
80	99.1834	99.382	99.6723
80	99.1837	99.3821	99.6722
80	99.184	99.3821	99.6722
80	99.1843	99.3821	99.6722
80	99.1845	99.3821	99.6722
80	99.1847	99.382	99.6723
80	99.1848	99.382	99.6723
80	99.1849	99.3821	99.6723
80	99.1849	99.3822	99.6723
80	99.1849	99.3824	99.6724
80	99.1849	99.3825	99.6724
80	99.1848	99.3827	99.6724
80	99.1848	99.3828	99.6724
80	99.1847	99.3828	99.6724
80	99.1845	99.3828	99.6724
80	99.1844	99.3825	99.6724
80	99.1842	99.3824	99.6724
80	99.1841	99.3824	99.6724
80	99.184	99.3824	99.6724
80	99.184	99.3824	99.6724
80	99.184	99.3823	99.6724
80	99.184	99.3822	99.6724
80	99.184	99.3822	99.6724
80	99.1841	99.3821	99.6724
80	99.1841	99.382	99.6724
80	99.1841	99.382	99.6724
80	99.1842	99.3819	99.6724
80	99.1841	99.3819	99.6724
80	99.1842	99.3818	99.6724
80	99.1842	99.3819	99.6724
80	99.1842	99.382	99.6724
80	99.1842	99.3822	99.6724
80	99.1841	99.3822	99.6724
80	99.184	99.3821	99.6724
80	99.1839	99.382	99.6724
80	99.1838	99.3819	99.6723
80	99.1837	99.3818	99.6723
80	99.1837	99.3817	99.6723
80	99.1838	99.3816	99.6723
80	99.1838	99.3814	99.6724
80	99.1841	99.3814	99.6724
80	99.1842	99.3814	99.6724
80	99.1843	99.3814	99.6725
80	99.1842	99.3811	99.6726
80	99.1842	99.3808	99.6726
80	99.1842	99.3808	99.6727
80	99.1843	99.3809	99.6727
80	99.1843	99.3811	99.6728
80	99.1844	99.3811	99.6728
80	99.1845	99.3811	99.6728
80	99.1846	99.3811	99.6729
80	99.1847	99.3812	99.6729
80	99.1848	99.3812	99.6729
80	99.1848	99.3812	99.6729
80	99.1848	99.3812	99.6728
80	99.1847	99.3812	99.6728
80	99.1845	99.3811	99.6727
80	99.1844	99.381	99.6727
80	99.1843	99.3811	99.6726
80	99.1842	99.3815	99.6726
80	99.1841	99.3817	99.6726
80	99.184	99.3815	99.6726
80	99.1839	99.381	99.6726
80	99.1837	99.3807	99.6726
80	99.1836	99.3804	99.6727
80	99.1836	99.3803	99.6727
80	99.1836	99.3803	99.6727
80	99.1836	99.3803	99.6728
80	99.1835	99.3807	99.6728
80	99.1836	99.3808	99.6728
80	99.1836	99.3809	99.6728
80	99.1836	99.381	99.6728
80	99.1836	99.3811	99.6728
80	99.1835	99.3808	99.6727
80	99.1834	99.3807	99.6726
80	99.1833	99.3805	99.6725
80	99.1832	99.3804	99.6724
80	99.1829	99.3802	99.6724
80	99.1827	99.38	99.6724
80	99.1824	99.3799	99.6724
80	99.1821	99.3799	99.6724
80	99.182	99.3799	99.6724
80	99.1821	99.3799	99.6725
80	99.1823	99.3799	99.6725
80	99.1826	99.38	99.6726
80	99.1832	99.3801	99.6726
80	99.1835	99.3802	99.6726
80	99.1838	99.3803	99.6726
80	99.1841	99.3805	99.6726
80	99.1843	99.3806	99.6726
80	99.1845	99.3807	99.6727
80	99.1846	99.3808	99.6727
80	99.1848	99.3809	99.6727
80	99.185	99.3808	99.6726
80	99.1852	99.3807	99.6726
80	99.1853	99.3807	99.6726
80	99.1853	99.3806	99.6726
80	99.1854	99.3805	99.6726
80	99.1852	99.3804	99.6726
80	99.185	99.3802	99.6726
80	99.1847	99.3801	99.6726
80	99.1845	99.3798	99.6726
80	99.1841	99.3796	99.6725
80	99.1838	99.3795	99.6726
80	99.1836	99.3794	99.6725
80	99.1835	99.3793	99.6725
80	99.1835	99.3793	99.6725
80	99.1835	99.3794	99.6725
80	99.1835	99.3794	99.6725
80	99.1835	99.3794	99.6725
80	99.1836	99.3796	99.6725
80	99.1837	99.3797	99.6725
80	99.1838	99.3797	99.6725
80	99.1839	99.3798	99.6725
80	99.184	99.3798	99.6724
80	99.1841	99.3798	99.6724
80	99.1841	99.3798	99.6724
80	99.1841	99.3799	99.6723
80	99.184	99.3799	99.6723
80	99.184	99.38	99.6723
80	99.1841	99.3801	99.6723
80	99.1842	99.3802	99.6723
80	99.1843	99.3804	99.6723
80	99.1843	99.3805	99.6723
80	99.1843	99.3807	99.6723
80	99.1843	99.3808	99.6724
80	99.1843	99.3809	99.6724
80	99.1843	99.3809	99.6724
80	99.1844	99.3808	99.6725
80	99.1845	99.3808	99.6725
80	99.1846	99.3805	99.6725
80	99.1848	99.3804	99.6726
80	99.1849	99.3804	99.6726
80	99.185	99.3804	99.6726
80	99.1852	99.3806	99.6726
80	99.1853	99.3807	99.6726
80	99.1854	99.3808	99.6726
80	99.1855	99.3809	99.6726
80	99.1856	99.3811	99.6726
80	99.1857	99.3812	99.6726
80	99.1858	99.3813	99.6726
80	99.1858	99.3812	99.6726
80	99.1858	99.3812	99.6726
80	99.1857	99.381	99.6726
80	99.1856	99.3808	99.6726
80	99.1856	99.3807	99.6726
80	99.1854	99.3805	99.6726
80	99.1852	99.3804	99.6726
80	99.185	99.3803	99.6726
80	99.1848	99.3802	99.6726
80	99.1846	99.3802	99.6726
80	99.1843	99.3803	99.6726
80	99.1841	99.3804	99.6725
80	99.1839	99.3806	99.6725
80	99.1837	99.3807	99.6725
80	99.1837	99.3809	99.6725
80	99.1837	99.381	99.6724
80	99.1839	99.3811	99.6724
80	99.184	99.3811	99.6723
80	99.1843	99.381	99.6723
80	99.1845	99.381	99.6722
80	99.1846	99.381	99.6722
80	99.1847	99.3811	99.6722
80	99.1848	99.3811	99.6722
80	99.1848	99.3811	99.6722
80	99.1849	99.3811	99.6722
80	99.185	99.3812	99.6722
80	99.1852	99.3812	99.6722
80	99.1853	99.3812	99.6722
80	99.1854	99.3812	99.6722
80	99.1854	99.3811	99.6723
80	99.1854	99.3811	99.6723
80	99.1853	99.381	99.6723
80	99.1854	99.381	99.6723
80	99.1854	99.3809	99.6723
80	99.1855	99.3809	99.6723
80	99.1854	99.3809	99.6723
80	99.1854	99.381	99.6723
80	99.1854	99.381	99.6723
80	99.1854	99.381	99.6723
80	99.1853	99.3811	99.6723
80	99.1853	99.3812	99.6723
80	99.1852	99.3812	99.6723
80	99.1852	99.3813	99.6723
80	99.1852	99.3814	99.6723
80	99.1852	99.3815	99.6723
80	99.1852	99.3816	99.6723
80	99.1852	99.3817	99.6723
80	99.1853	99.3818	99.6723
80	99.1854	99.3818	99.6723
80	99.1855	99.3819	99.6722
80	99.1856	99.3819	99.6722
80	99.1857	99.3818	99.6722
80	99.1857	99.3817	99.6722
80	99.1856	99.3816	99.6722
80	99.1854	99.3815	99.6722
80	99.1851	99.3814	99.6722
80	99.1846	99.3813	99.6722
80	99.1842	99.3813	99.6722
80	99.1839	99.3812	99.6722
80	99.1836	99.3812	99.6722
80	99.1834	99.3812	99.6722
80	99.1833	99.3812	99.6722
80	99.1832	99.3812	99.6722
80	99.1832	99.3812	99.6722
80	99.1835	99.3814	99.6721
80	99.1837	99.3815	99.6721
80	99.1839	99.3815	99.6722
80	99.1842	99.3816	99.6722
80	99.1845	99.3817	99.6722
80	99.1847	99.3818	99.6722
80	99.1848	99.3819	99.6723
80	99.185	99.382	99.6723
80	99.1848	99.3821	99.6723
80	99.1847	99.3821	99.6723
80	99.1846	99.3822	99.6722
80	99.1846	99.3822	99.6722
80	99.1846	99.3822	99.6722
80	99.1846	99.3822	99.6722
80	99.1847	99.3822	99.6722
80	99.1847	99.3822	99.6722
80	99.1849	99.3821	99.6722
80	99.185	99.3821	99.6722
80	99.185	99.382	99.6722
80	99.1849	99.382	99.6722
80	99.1846	99.382	99.6722
80	99.1846	99.382	99.6722
80	99.1846	99.382	99.6721
80	99.1846	99.382	99.6721
80	99.1846	99.3819	99.672
80	99.1848	99.3819	99.672
80	99.1849	99.3818	99.6719
80	99.1849	99.3817	99.6719
80	99.1849	99.3815	99.6719
80	99.1849	99.3814	99.6719
80	99.1848	99.3814	99.6718
80	99.1847	99.3813	99.6718
80	99.1846	99.3813	99.6718
80	99.1844	99.3813	99.6718
80	99.1843	99.3812	99.6718
80	99.1843	99.3811	99.6717
80	99.1842	99.381	99.6717
80	99.1841	99.3808	99.6717
80	99.1841	99.3806	99.6717
80	99.1842	99.3805	99.6717
80	99.1843	99.3804	99.6717
80	99.1844	99.3804	99.6717
80	99.1846	99.3803	99.6718
80	99.1848	99.3803	99.6718
80	99.185	99.3803	99.6718
80	99.1851	99.3803	99.6718
80	99.1853	99.3804	99.6719
80	99.1854	99.3804	99.6718
80	99.1856	99.3805	99.6718
80	99.1857	99.3805	99.6718
80	99.1857	99.3806	99.6718
80	99.1857	99.3806	99.6717
80	99.1857	99.3807	99.6717
80	99.1855	99.3808	99.6717
80	99.1853	99.3809	99.6717
80	99.1853	99.3809	99.6717
80	99.1852	99.3808	99.6717
80	99.1852	99.3808	99.6717
80	99.1852	99.3808	99.6717
80	99.1851	99.3809	99.6717
80	99.1851	99.3809	99.6717
80	99.185	99.381	99.6718
80	99.185	99.381	99.6718
80	99.185	99.3812	99.6718
80	99.1849	99.3814	99.6718
80	99.1848	99.3817	99.6719
80	99.1845	99.3816	99.6719
80	99.1844	99.3812	99.6719
80	99.1842	99.3809	99.6719
80	99.1841	99.3809	99.6719
80	99.184	99.3806	99.6719
80	99.1839	99.3806	99.6719
80	99.1839	99.3807	99.6719
80	99.1839	99.3808	99.6719
80	99.184	99.3813	99.6719
80	99.184	99.3814	99.6719
80	99.1839	99.3815	99.6719
80	99.1838	99.3817	99.6719
80	99.1836	99.3817	99.6719
80	99.1834	99.3813	99.6719
80	99.1832	99.3806	99.6719
80	99.1831	99.3799	99.6718
80	99.1829	99.3795	99.6718
80	99.1828	99.3792	99.6718
80	99.1827	99.3791	99.6719
80	99.1826	99.3789	99.6719
80	99.1826	99.3793	99.6719
80	99.1826	99.3794	99.6719
80	99.1826	99.3795	99.6719
80	99.1826	99.3796	99.6719
80	99.1826	99.3796	99.6719
80	99.1826	99.3796	99.6719
80	99.1826	99.3797	99.6719
80	99.1826	99.3797	99.6719
80	99.1826	99.3796	99.6719
80	99.1825	99.3796	99.6719
80	99.1825	99.3795	99.6718
80	99.1823	99.3793	99.6718
80	99.1822	99.379	99.6717
80	99.182	99.3788	99.6717
80	99.1818	99.3787	99.6716
80	99.1816	99.3786	99.6716
80	99.1815	99.3785	99.6716
80	99.1814	99.3787	99.6715
80	99.1813	99.3788	99.6715
80	99.1813	99.3788	99.6715
80	99.1813	99.3786	99.6715
80	99.1814	99.3785	99.6714
80	99.1815	99.3784	99.6714
80	99.1816	99.3784	99.6715
80	99.1818	99.3784	99.6715
80	99.182	99.3784	99.6715
80	99.1821	99.3786	99.6716
80	99.1822	99.3787	99.6717
80	99.1822	99.3789	99.6717
80	99.1823	99.3792	99.6718
80	99.1824	99.3794	99.6718
80	99.1826	99.3795	99.6718
80	99.1827	99.3797	99.6719
80	99.183	99.3796	99.6719
80	99.1832	99.3796	99.6719
80	99.1834	99.3796	99.6719
80	99.1836	99.3796	99.6719
80	99.1838	99.3795	99.6719
80	99.1839	99.3795	99.672
80	99.184	99.3795	99.6719
80	99.184	99.3795	99.6719
80	99.184	99.3795	99.6719
80	99.1838	99.3795	99.6719
80	99.1836	99.3795	99.6719
80	99.1834	99.3794	99.6718
80	99.1834	99.3793	99.6718
80	99.1832	99.3792	99.6718
80	99.1832	99.379	99.6717
80	99.1832	99.3789	99.6717
80	99.1831	99.3788	99.6717
80	99.1834	99.3786	99.6717
80	99.1836	99.3785	99.6718
80	99.1838	99.3784	99.6718
80	99.184	99.3783	99.6719
80	99.1843	99.3783	99.6719
80	99.1845	99.3784	99.672
80	99.1846	99.3784	99.672
80	99.1847	99.3784	99.6721
80	99.1847	99.3785	99.6721
80	99.1848	99.3786	99.6721
80	99.1849	99.3787	99.6721
80	99.1849	99.3787	99.6721
80	99.185	99.3788	99.6721
80	99.1849	99.3789	99.6721
80	99.1849	99.379	99.6721
80	99.1848	99.379	99.6721
80	99.1847	99.379	99.6722
80	99.1846	99.3791	99.6722
80	99.1845	99.3791	99.6723
80	99.1844	99.3791	99.6723
80	99.1843	99.379	99.6724
80	99.1841	99.379	99.6724
80	99.184	99.379	99.6724
80	99.1839	99.379	99.6724
80	99.1838	99.3794	99.6724
80	99.1838	99.3797	99.6724
80	99.1838	99.3798	99.6724
80	99.1839	99.3796	99.6724
80	99.184	99.3794	99.6724
80	99.1842	99.3792	99.6724
80	99.1845	99.3791	99.6724
80	99.1847	99.3789	99.6723
80	99.1848	99.3787	99.6723
80	99.1851	99.3782	99.6723
80	99.1852	99.3776	99.6722
80	99.1852	99.3768	99.6721
80	99.1851	99.3759	99.672
80	99.185	99.3751	99.672
80	99.1849	99.375	99.6719
80	99.1848	99.3752	99.6719
80	99.1847	99.3755	99.6719
80	99.1847	99.3767	99.6719
80	99.1847	99.3773	99.6718
80	99.1848	99.3777	99.6718
80	99.1848	99.3781	99.6718
80	99.1849	99.3786	99.6718
80	99.1848	99.3791	99.6718
80	99.1848	99.3793	99.6718
80	99.1848	99.3791	99.6718
80	99.1846	99.3787	99.6718
80	99.1845	99.3782	99.6717
80	99.1844	99.3777	99.6717
80	99.1842	99.3771	99.6717
80	99.1841	99.3762	99.6717
80	99.1839	99.3761	99.6717
80	99.1838	99.3763	99.6717
80	99.1836	99.3765	99.6717
80	99.1834	99.3773	99.6717
80	99.1832	99.3777	99.6717
80	99.183	99.3779	99.6717
80	99.1827	99.3781	99.6717
80	99.1824	99.3782	99.6717
80	99.182	99.378	99.6717
80	99.1817	99.378	99.6716
80	99.1814	99.3778	99.6716
80	99.1812	99.3776	99.6716
80	99.181	99.3778	99.6716
80	99.1808	99.3776	99.6716
80	99.1806	99.3772	99.6715
80	99.1805	99.3766	99.6715
80	99.1803	99.3766	99.6715
80	99.1802	99.3767	99.6714
80	99.1801	99.3767	99.6714
80	99.1801	99.3766	99.6714
80	99.1802	99.3769	99.6714
80	99.1802	99.3769	99.6713
80	99.1803	99.3769	99.6713
80	99.1803	99.3769	99.6713
80	99.1805	99.3766	99.6713
80	99.1807	99.3765	99.6713
80	99.1808	99.3763	99.6712
80	99.1809	99.3762	99.6712
80	99.181	99.3761	99.6712
80	99.1811	99.376	99.6712
80	99.1811	99.3759	99.6712
80	99.1811	99.3758	99.6712
80	99.1811	99.3758	99.6712
80	99.181	99.3758	99.6712
80	99.181	99.3758	99.6712
80	99.1811	99.3758	99.6712
80	99.1812	99.3759	99.6712
80	99.1814	99.376	99.6712
80	99.1814	99.3759	99.6712
80	99.1814	99.3759	99.6711
80	99.1814	99.3758	99.6711
80	99.1813	99.3756	99.6712
80	99.1811	99.3756	99.6712
80	99.1809	99.3755	99.6712
80	99.1808	99.3755	99.6712
80	99.1806	99.3755	99.6712
80	99.1805	99.3756	99.6713
80	99.1805	99.3757	99.6713
80	99.1806	99.3758	99.6713
80	99.1809	99.376	99.6713
80	99.1811	99.376	99.6713
80	99.1813	99.3761	99.6714
80	99.1816	99.3762	99.6714
80	99.182	99.3762	99.6714
80	99.1825	99.3762	99.6714
80	99.1829	99.3762	99.6714
80	99.1832	99.3762	99.6714
80	99.1835	99.3763	99.6714
80	99.1836	99.3763	99.6714
80	99.1837	99.3763	99.6714
80	99.1837	99.3764	99.6714
80	99.1834	99.3765	99.6714
80	99.1833	99.3766	99.6714
80	99.1832	99.3766	99.6714
80	99.1831	99.3765	99.6714
80	99.1829	99.3765	99.6714
80	99.1826	99.3764	99.6714
80	99.1823	99.3764	99.6714
80	99.182	99.3763	99.6714
80	99.1816	99.3761	99.6714
80	99.1812	99.3761	99.6713
80	99.1809	99.376	99.6713
80	99.1807	99.376	99.6712
80	99.1806	99.3759	99.6711
80	99.1805	99.3759	99.6711
80	99.1804	99.3758	99.671
80	99.1803	99.3757	99.671
80	99.1802	99.3756	99.671
80	99.1801	99.3755	99.6709
80	99.18	99.3753	99.6709
80	99.18	99.3752	99.6709
80	99.18	99.3751	99.6709
80	99.1802	99.375	99.6709
80	99.1804	99.3749	99.6709
80	99.1806	99.375	99.6709
80	99.1808	99.375	99.6709
80	99.1812	99.3751	99.6709
80	99.1815	99.3752	99.6709
80	99.1817	99.3752	99.6709
80	99.1819	99.3753	99.6709
80	99.182	99.3755	99.6709
80	99.1822	99.3756	99.6709
80	99.1823	99.3758	99.6709
80	99.1825	99.3759	99.6709
80	99.1826	99.3761	99.6709
80	99.1826	99.3762	99.6709
80	99.1826	99.3763	99.671
80	99.1825	99.3764	99.671
80	99.1823	99.3765	99.671
80	99.1822	99.3765	99.671
80	99.1822	99.3765	99.671
80	99.1822	99.3764	99.671
80	99.1821	99.3762	99.671
80	99.182	99.376	99.6709
80	99.1818	99.3758	99.6709
80	99.1816	99.3756	99.6708
80	99.1813	99.3755	99.6708
80	99.1812	99.3753	99.6707
80	99.1812	99.3752	99.6707
80	99.1811	99.3751	99.6707
80	99.1812	99.375	99.6707
80	99.1812	99.375	99.6706
80	99.1811	99.375	99.6706
80	99.181	99.375	99.6706
80	99.1808	99.3749	99.6706
80	99.1806	99.3748	99.6706
80	99.1804	99.3747	99.6706
80	99.1803	99.3746	99.6706
80	99.18	99.3745	99.6706
80	99.1799	99.3743	99.6706
80	99.1797	99.3743	99.6706
80	99.1796	99.3742	99.6706
80	99.1796	99.3741	99.6706
80	99.1796	99.3741	99.6705
80	99.1796	99.374	99.6705
80	99.1796	99.374	99.6704
80	99.1797	99.374	99.6704
80	99.1798	99.374	99.6704
80	99.1799	99.3739	99.6704
80	99.1799	99.3738	99.6704
80	99.1799	99.3737	99.6705
80	99.18	99.3736	99.6705
80	99.1801	99.3735	99.6705
80	99.1802	99.3734	99.6705
80	99.1803	99.3734	99.6706
80	99.1805	99.3734	99.6706
80	99.1807	99.3733	99.6706
80	99.1808	99.3734	99.6707
80	99.181	99.3734	99.6708
80	99.1813	99.3734	99.6708
80	99.1816	99.3735	99.6709
80	99.1817	99.3736	99.6709
80	99.1819	99.3737	99.6709
80	99.1819	99.3739	99.6709
80	99.182	99.374	99.671
80	99.182	99.374	99.671
80	99.182	99.374	99.671
80	99.1819	99.3739	99.671
80	99.1818	99.3735	99.671
80	99.1817	99.3734	99.671
80	99.1817	99.3734	99.671
80	99.1817	99.3734	99.671
80	99.1817	99.3734	99.671
80	99.1817	99.3734	99.671
80	99.1818	99.3734	99.671
80	99.182	99.3734	99.671
80	99.1822	99.3735	99.671
80	99.1823	99.3734	99.6709
80	99.1823	99.3734	99.6709
80	99.1824	99.3733	99.6709
80	99.1824	99.3732	99.6709
80	99.1823	99.3732	99.6709
80	99.1822	99.3732	99.6709
80	99.1821	99.3732	99.6709
80	99.1815	99.3733	99.6709
80	99.1808	99.3733	99.6709
80	99.18	99.3733	99.6708
80	99.1793	99.3733	99.6707
80	99.1783	99.3731	99.6707
80	99.1778	99.373	99.6707
80	99.1774	99.3729	99.6706
80	99.1771	99.3728	99.6706
80	99.1775	99.3727	99.6706
80	99.1776	99.3726	99.6706
80	99.1777	99.3726	99.6705
80	99.1778	99.3726	99.6705
80	99.1778	99.3727	99.6705
80	99.1777	99.3731	99.6705
80	99.1776	99.3732	99.6705
80	99.1776	99.3732	99.6705
80	99.1775	99.3732	99.6705
80	99.1776	99.3731	99.6705
80	99.1777	99.3729	99.6704
80	99.1779	99.3728	99.6704
80	99.1783	99.3727	99.6704
80	99.1784	99.3725	99.6704
80	99.1784	99.3725	99.6704
80	99.1784	99.3724	99.6704
80	99.1782	99.3725	99.6704
80	99.1781	99.3727	99.6704
80	99.178	99.3729	99.6704
80	99.1779	99.3731	99.6705
80	99.1778	99.3732	99.6705
80	99.1777	99.3734	99.6705
80	99.1776	99.3735	99.6705
80	99.1774	99.3735	99.6704
80	99.1773	99.3734	99.6704
80	99.1773	99.3731	99.6703
80	99.1774	99.3731	99.6703
80	99.1775	99.3732	99.6702
80	99.1776	99.3734	99.6702
80	99.1775	99.373	99.67
80	99.177	99.3724	99.6699
80	99.1761	99.3716	99.6696
80	99.1746	99.3705	99.6691
80	99.1718	99.3684	99.6686
80.1667	99.1702	99.3674	99.6683
80.3333	99.1699	99.3671	99.6681
80.5	99.1707	99.3676	99.6684
80.6667	99.173	99.3694	99.6689
80.8333	99.1752	99.3712	99.6695
81	99.1778	99.3735	99.6703
81.1667	99.1805	99.3759	99.6719
81.3333	99.185	99.3796	99.6729
81.5	99.1877	99.3821	99.6736
81.6667	99.1897	99.384	99.6743
81.8333	99.1913	99.3855	99.6743
82	99.19	99.3845	99.6743
82.1667	99.1893	99.3841	99.6743
82.3333	99.1886	99.3838	99.6742
82.5	99.1878	99.3833	99.6736
82.6667	99.1853	99.3812	99.6732
82.8333	99.1835	99.3799	99.6728
83	99.1821	99.3787	99.6724
83.1667	99.1806	99.3776	99.672
83.3333	99.1792	99.3765	99.6717
83.5	99.1779	99.3755	99.6713
83.6667	99.1768	99.3746	99.671
83.8333	99.1758	99.3738	99.6708
84	99.175	99.3732	99.6706
84.1667	99.1746	99.3725	99.6703
84.3333	99.1741	99.372	99.6702
84.5	99.1736	99.3715	99.6701
84.6667	99.1731	99.3713	99.67
84.8333	99.1729	99.371	99.6698
85	99.1726	99.3708	99.6697
85.1667	99.1724	99.3706	99.6696
85.3333	99.1723	99.3705	99.6695
85.5	99.1723	99.3704	99.6694
85.6667	99.1723	99.3702	99.6693
85.8333	99.1722	99.37	99.6692
86	99.172	99.3699	99.6692
86.1667	99.1717	99.3697	99.6691
86.3333	99.1713	99.3695	99.6691
86.5	99.1708	99.3693	99.669
86.6667	99.1703	99.3691	99.669
86.8333	99.1696	99.3689	99.669
87	99.1691	99.3687	99.669
87.1667	99.1688	99.3686	99.669
87.3333	99.1686	99.3685	99.669
87.5	99.1688	99.3685	99.6689
87.6667	99.1688	99.3685	99.6689
87.8333	99.1687	99.3685	99.6688
88	99.1685	99.3686	99.6688
88.1667	99.1685	99.3686	99.6687
88.3333	99.1683	99.3686	99.6687
88.5	99.1682	99.3685	99.6686
88.6667	99.168	99.3684	99.6685
88.8333	99.1677	99.3683	99.6685
89	99.1674	99.3682	99.6685
89.1667	99.1671	99.3681	99.6684
89.3333	99.1667	99.368	99.6684
89.5	99.1663	99.3678	99.6684
89.6667	99.1658	99.3677	99.6683
89.8333	99.1653	99.3675	99.6683
90	99.1648	99.3672	99.6682
90.1667	99.1643	99.367	99.6682
90.3333	99.1638	99.3667	99.6681
90.5	99.1633	99.3665	99.6681
90.6667	99.1628	99.3663	99.668
90.8333	99.1623	99.3661	99.668
91	99.1618	99.366	99.6679
91.1667	99.1614	99.3659	99.6679
91.3333	99.1612	99.3658	99.6679
91.5	99.1611	99.3659	99.6678
91.6667	99.1613	99.3658	99.6678
91.8333	99.1614	99.3658	99.6677
92	99.1615	99.3657	99.6677
92.1667	99.1616	99.3656	99.6676
92.3333	99.1618	99.3655	99.6675
92.5	99.1618	99.3653	99.6675
92.6667	99.1616	99.3652	99.6674
92.8333	99.1615	99.365	99.6673
93	99.161	99.3648	99.6672
93.1667	99.1605	99.3647	99.6671
93.3333	99.1601	99.3646	99.667
93.5	99.1597	99.3644	99.6669
93.6667	99.1592	99.3643	99.6668
93.8333	99.1589	99.3641	99.6666
94	99.1585	99.364	99.6665
94.1667	99.1581	99.3638	99.6664
94.3333	99.1577	99.3636	99.6663
94.5	99.1573	99.3634	99.6662
94.6667	99.1568	99.3632	99.6661
94.8333	99.1563	99.363	99.666
95	99.1557	99.3628	99.6659
95.1667	99.1551	99.3627	99.6658
95.3333	99.1546	99.3625	99.6657
95.5	99.1541	99.3623	99.6656
95.6667	99.1536	99.362	99.6655
95.8333	99.1532	99.3617	99.6654
96	99.1528	99.3614	99.6653
96.1667	99.1524	99.3611	99.6652
96.3333	99.1521	99.3608	99.6651
96.5	99.1519	99.3606	99.665
96.6667	99.1517	99.3604	99.665
96.8333	99.1515	99.3602	99.6649
97	99.1513	99.3602	99.6649
97.1667	99.1512	99.3601	99.6648
97.3333	99.151	99.36	99.6647
97.5	99.1507	99.3599	99.6647
97.6667	99.1504	99.3599	99.6646
97.8333	99.15	99.3598	99.6645
98	99.1497	99.3598	99.6645
98.1667	99.1494	99.36	99.6644
98.3333	99.149	99.3603	99.6644
98.5	99.1486	99.3602	99.6644
98.6667	99.1482	99.3597	99.6643
98.8333	99.1477	99.359	99.6643
99	99.1472	99.3581	99.6642
99.1667	99.1466	99.3577	99.6641
99.3333	99.1461	99.3576	99.664
99.5	99.1456	99.3575	99.6639
99.6667	99.1451	99.3574	99.6637
99.8333	99.1447	99.3573	99.6636
100	99.1442	99.3572	99.6635
100.167	99.1439	99.357	99.6634
100.333	99.1434	99.3568	99.6633
100.5	99.143	99.3565	99.6633
100.667	99.1426	99.3563	99.6632
100.833	99.1423	99.356	99.6631
101	99.1419	99.3556	99.663
101.167	99.1415	99.3555	99.663
101.333	99.1411	99.3554	99.6629
101.5	99.1407	99.3553	99.6629
101.667	99.1403	99.3551	99.6628
101.833	99.14	99.3548	99.6627
102	99.1396	99.3544	99.6626
102.167	99.1393	99.3541	99.6625
102.333	99.1389	99.3538	99.6624
102.5	99.1386	99.3532	99.6623
102.667	99.1381	99.353	99.6623
102.833	99.1376	99.3528	99.6621
103	99.1371	99.3526	99.662
103.167	99.1364	99.3523	99.6619
103.333	99.1356	99.3518	99.6617
103.5	99.135	99.3513	99.6616
103.667	99.1343	99.351	99.6614
103.833	99.1337	99.3504	99.6612
104	99.1331	99.35	99.6611
104.167	99.1325	99.3497	99.6609
104.333	99.132	99.3494	99.6607
104.5	99.1315	99.3494	99.6606
104.667	99.1311	99.3493	99.6605
104.833	99.1307	99.3493	99.6604
105	99.1303	99.3494	99.6602
105.167	99.1299	99.3491	99.6602
105.333	99.1295	99.3486	99.66
105.5	99.1292	99.3481	99.6599
105.667	99.1289	99.3477	99.6598
105.833	99.1285	99.3472	99.6597
106	99.1281	99.3469	99.6595
106.167	99.1276	99.3466	99.6594
106.333	99.1272	99.3464	99.6592
106.5	99.1267	99.3465	99.6591
106.667	99.1261	99.3463	99.659
106.833	99.1255	99.3462	99.6588
107	99.125	99.3461	99.6587
107.167	99.1245	99.346	99.6586
107.333	99.124	99.3454	99.6584
107.5	99.1235	99.3449	99.6583
107.667	99.123	99.3444	99.6581
107.833	99.1225	99.344	99.658
108	99.122	99.3433	99.6578
108.167	99.1215	99.3429	99.6577
108.333	99.121	99.3425	99.6575
108.5	99.1205	99.3422	99.6574
108.667	99.1199	99.3425	99.6573
108.833	99.1193	99.3424	99.6571
109	99.1186	99.3422	99.657
109.167	99.1179	99.3417	99.6568
109.333	99.1171	99.3412	99.6567
109.5	99.1166	99.3408	99.6566
109.667	99.1163	99.3408	99.6565
109.833	99.1164	99.3409	99.6565
110	99.1172	99.3413	99.6567
110	99.1179	99.3418	99.6569
110	99.1184	99.3422	99.657
110	99.1189	99.3424	99.657
110	99.1195	99.3429	99.6571
110	99.1194	99.3428	99.657
110	99.1191	99.3425	99.6569
110	99.1187	99.3421	99.6567
110	99.1172	99.3407	99.6563
110	99.1162	99.3399	99.656
110	99.1153	99.3391	99.6557
[truncated: 2,330 more rows]
[truncated: 5 more columns]

## Sheet: Figure 6a
Figure 6	(a) The temperature dependence of turnover numbers of LGA3 and CALB at Aw=0 and Aw=0.34;
Temperature (oC)	Turnover number (10-3/s)
	Aw=0										Aw=0.34
	LGA					CALB					LGA					CALB
	1	2	3	AVE.	Standard error	1	2	3	AVE.	Standard error	1	2	3	AVE.	Standard error	1	2	3	AVE.	Standard error
20	1.49	1.38	1.75	1.54	0.16	0	0	0	0	0	1.97	2.14	2.7	2.27	0.31	0.37	0.51	0.32	0.4	0.07
40	3.07	2.27	2.28	2.54	0.37	0	0	0	0	0	3.11	5.83	4.41	4.45	1.11	0.76	0.6	0.71	0.69	0.07
60	4.55	5.34	5.62	5.17	0.45	0	0	0	0	0	8.94	12.54	12.33	11.27	1.65	2.04	1.82	1.99	1.95	0.09
80	7.21	9.33	8.63	8.39	0.88	0	0	0	0	0	12.08	13.77	15.19	13.68	1.27	1.81	2.39	1.95	2.05	0.25

## Sheet: Figure 6b
Figure 6	(b) the thermostability of LGA3 and CALB at Aw=0 and Aw=0.34 at 20 oC
20 oC
Time (h)	Relative activity (%)
	Aw=0										Aw=0.34
	LGA					CALB					LGA					CALB
	1	2	3	AVE.	Standard error	1	2	3	AVE.	Standard error	1	2	3	AVE.	Standard error	1	2	3	AVE.	Standard error
2	100	100	100	100	0	0	0	0	0	0	100	100	100	100	0	100	100	100	100	0
4	102.52	94.98	100.01	99.17	3.13	0	0	0	0	0	99.9	95.5	97.25	97.55	1.80877	91.42	84.91	85.3	87.21	2.98117
6	99.13	115.65	107.21	107.33	6.7448	0	0	0	0	0	92.21	98.37	95.68	95.42	2.52152	86.09	84.57	77.47	82.71	3.75684
8	99.54	104.12	112.9	105.52	5.54331	0	0	0	0	0	91.17	82.1	90.64	87.97	4.15635	81.78	81.77	74.92	79.49	3.23148
10	98.34	104.3	105.37	102.67	3.09278	0	0	0	0	0	79.35	88.28	88.42	85.35	4.24303	63.21	72.03	77.61	70.95	5.92817

[truncated: 11 more sheets: Figure 6c, Figure 6d, Figure 6e, Figure 6f, Supplementary Figure 1b, Supplementary Figure 2, Supplementary Figure 3a, Supplementary Figure 3b, Supplementary Figure 3c, Supplementary Figure 3d, Supplementary Figure 4]
